# Supplementary material for: Complex phylogenetic distribution of a non-canonical genetic code in green algae
Source: BMC Evol Biol. 2010 Oct 26;10:327. doi: 10.1186/1471-2148-10-327 (PMC2984419; doi:10.1186/1471-2148-10-327)
Supplement: Additional file 2 — Alignment. nexus file of the data matrix containing 7 nuclear genes, SSU nrDNA and plastid genes rbcL and atpB. [file 1471-2148-10-327-S2.NEX]

#NEXUS

begin data;
dimensions ntax=45 nchar=10209;
format interleave datatype=DNA missing=N gap=-;

matrix
Cyanophora_paradoxa       ---------------------AGTCATATGCTTGTCTCAAAGATTAAGCCATGCATGTCTAAGTATAA-ACT-A-TTTTATACT-G-T-GAAACTGCGAATGGCTCATTAAATCAGTTATAGTTTATTTGATGGTA-CCTTACTACTTGG-ATAACCGTAGTAATTCTAGAGCTAATACATGCAACA-AATCCCGACTTCT--GGAAGGGATGTATTTATTAGATAAAAAACCAA-CACCGGG-C---AA--CCGGATCCCTTGGT-GATTCATAATAACTTCT-CGAATCGCA-TGGCTT-TAC--GCC--GGCGATGCTTCATTCAAATTTCTGCCCTATCAACTTTCGATGGTAGGATAGAGGCCTACCATGGTAGTAACGGGTAACGGAGAATTAGGGTTCGATTCCGGAGAGGGCGCC-TGAGAGATGGCGACCACATCCA-AGG-AAGGCAGCAGGCGCGCAAATTACCCAA-TCGCAACTCGCGG--AGGTAGTGACA-------ATAAATAACAAT-ACGGGGCTTTT-CAAGTCTCGTAATTGGAATGAGAACAATT-TAAATC-CCTTATCGAGGATCCATTGGAGGGAAAGTCTGGT-G--CCAGCAGCCGCGGTAATTCCAGCTCCAATAGCGTATATTAAAGTTGTTGCAGTTAAAAAGCTCGTAGTCGGATTT-CGGGGCGGGGC-AGTC-GGTCTGCCT--AAT----AGGTGT-G-TACTGG--C-TGTACCCGTCCTTCCTT-CCGGGGA---TGGGT-GC-TGCTCTTAACTGA-GTGGCATTCA--------GA-CACGGATCTTTTACTTT-GAGTAAA-TTGGAGTG-TTTAAAGCAGGCC--TACGCT--CTGAACATTATTAGCATGGAATAATAA-AATA--GGA-CCCTGGTTCTATTTT-GTTGGTTTCT-AG-GATT--GGGGTAATGATT-AATAGGG-ATAG-TTGGGGGCATT-CATATTCCGTTGTCAGAGGTGAAATTCTTGGATTTACGGAAGATGAACTACTGCGAAA-GCA-TTTGCCAAGGATGTTTTC-ATTGATCAA-GAACGAAAGTTAGGGG-ATCGAAGACGATCAGATACCGTCGTAGTCTTAACCATAAACGATGCCGACTTACGATCAGCAGGTG-TTAA-TTT-A-ACGACCCTGTTGGCAGTAT-ATGAGAAATCA--AA-GTTTTTGGGTTCCGGGGGGAGTATGGTCGCAAGGCTGAAACTTAAAGG-AATTGACGGAAGGGCACCACCAGGAGTGG--AGCCT-GCGGCTTAATTTGACTCAACACGG-GGAAACTTA-CCAGGTCCGGACATAG-TAAGGATTGACAGATTGAGAGCTCTTTCTTGATTCTATGGG-TGGTGGTGCATGGCCGTTCTTAGTTGGTGGAGCGATTTGTCTGGTTAATTCCGTTAACGAACGAGACCTTAACCTACTAAA-TAGTTA-CACGAAC-TTCTA-----GT-TCGTG-GTC-A-ACTTCTTAGAGGGAC-TATTTG-TGTCT---AATGA-A-T-GGAAGTTTGAGGCAATAACAGGTCTGTGA-TGC-CCTTAGATGTTCTGGGCCGCACG-CGCGCTACACTGACGAATTCAACGAG------TTTTT---CCTTGAC-CGATA-GG-TCTGGGTAATCTT-T-GAAACTTCGTCGTGATGGGGATAGATCATTGCAATTATTGATCTTCAACGAGGAATTCCTAGTAAG-CGTGAGTCATCAGCTCGCGTTGATTACGT-CCCTGCCCTTTGTACACACCGCCCGTCGCTCCTACCGATTGAATCGGTCCGGTGAAATCTTCGGATCGTGGCCATGTACC-T-GG-TCT--CCAGGAACAAGGTCGCGA-GAAGTTGATTAAACCTTAT-CATTTAGAGGAAGGAGAAGTCGTAACAAGGTTTCC-------------------------------GTAATTGGTCCAGTATTAGACGTTTCATTTCCTAATGGTCAATTACCAAAAATCTATAATGCGATTACTGTAAAAGGTAAAAACGAAGCAGGTCAAGATATTACTGTAACTTGTGAAGTACAACAGTTACTTGGCGATAATCAAGTTCGTGCGGTATCTATGAGTACTACCGACGGTATATTGCGCGGTATGGAAGTAACTGATAGTGGAGCTGCAATTAGCGTACCAGTAGGCACTCCGACTTTAGGTCGTATTTTCAACGTTTTAGGTGAACCTGTAGATGAATTAGGTGCTGTTGTT---TGTGATTCAACTTTACCAATTCACCGTCCTTCTCCAGCTTTTACTCAATTAGAAACTAAAAGTAGTATTTTCGAAACTGGTATTAAAGTAGTAGATTTATTAGCACCATATCGTCGTGGTGGTAAAATTGGTCTTTTTGGTGGTGCTGGTGTAGGCAAAACTGTATTAATTATGGAATTAATT------AATAATATTGCAAAAGCACATGGTGGTGTATCTGTATTCGGTGGTGTAGGTGAACGTACTCGTGAAGGAAATGACTTATACCAAGAGATGAAAGAATCAAAAGTTATTGATGAAAATAACTTACCTGCATCTAAAGTAGCACTTGTTTACGGTCAGATGAATGAACCACCTGGCGCGAGAATGCGTGTAGCGTTAACAGCATTAACAATGGCAGAATATTTCCGCGATGTTAATAATCAAGACGTTTTATTATTTATTGATAATATTTTCCGTTTTGTACAAGCAGGTTCTGAAGTTTCTGCATTACTTGGTCGTATGCCATCTGCAGTAGGTTATCAGCCAACTTTAGGTACTGAAATGGGTTCTCTTCAAGAGCGTATTACTTCTACAACTAAAGGTTCTATTACTTCTATTCAAGCAGTTTATGTTCCTGCGGATGACTTAACAGATCCAGCACCGGCTACAACTTTTGCTCACTTAGATGCAACAACTGTACTTTCTCGAAATCTTGCAGCTAAAGGTATTTACCCTGCTGTGGATCCATTAGATTCTACTTCTACAATGTTACAACCAGGTATTGTTGGCGAGAAACATTATGCATGTGCACAACGTGTGAAAGGAATTCTTCAACGTTATAAAGAATTACAAGATATTATTTCCATTTTAGGTTTAGATGAATTATCTGAAGATGATCGTTTAGCAGTAGCACGTGCAAGAAGAGTAGAACGTTTCTTATCTCAACCGTTCTTTGTTGCTGAAGTATTCACTGGTTCCCCAGGTAAATATGTATCCTTAGAAGATACCATTAAAGGTTTTACTATGATCTTAGATGGTGAATTAGATGAATTACCAGAACAATCTTTCTATCTTGTAGGTGACATTCAAGAAATGTCATCACAAGCTAGAACTCAGACAAGAGCAGGCTTCAAAGCAGGTGTAAAAGATTATCGTTTAACTTATTATACTCCTGAATATACTCCAAAAGAAACTGACATTCTAGCAGCTTTCAGAATGACTCCTCAACCAGGAGTACCTCCTGAAGAGTGTGCAGCAGCAGTAGCAGCAGAATCTTCCACTGGTACTTGGACAACTGTATGGACTGATGGTTTAACCAGTCTTGACCGTTACAAAGGTAGAAGCTATGGTTTCGAACCAGTTCCTGGTGAAGAAAACCAATACATTTGTTACGTAGCATATCCTTTAGATTTATTTGAAGAAGGTTCTGTTACTAACATGTTAACTTCCATCGTAGGTAACGTATTTGGTTTCAAAGCATTACGTGCATTACGTTTAGAAGATTTACGTATTCCAGTTGGTTATTCCAAAACTTTCCAAGGTCCTCCACACGGTATTACTGTAGAGCGTGACAAATTAAACAAATATGGTCGTGCTTTATTAGGTTGTACTATTAAACCAAAATTAGGTTTATCTGCTAAAAACTACGGTCGTGCAGTTTATGAATGTTTACGTGGTGGTTTAGACTTCACTAAAGATGATGAAAACGTAAACTCTCAACCGTTCATGCGTTGGCGTGATCGTTTCTTATATGTAATGGATGCAATTAAGAAATCTCAAGCTGAAACTGGTGAAATTAAAGGTCACTACTTAAATGCAACAGCACCTACAACTGAAGAAATGATCAAACGTGCTGAATTCGCAGCTGAATTAGATGCTCCGATCATCATGCATGACTACATTACTGCTGGTTTCACATCTAACACTACATTAGCTAGATGGTGTCGTGATAATGGTCCTCTTTTACACATTCACCGTGCAATGCACGCGGTAATTGACCGTCAAAAGAACCATGGTATTCACTTCCGTGTATTAGCTAAAACATTAAGAATGTCTGGTGGTGACCACTTACATTCTGGTACTGTTGTAGGTAAATTAGAAGGTGACCGTGCAGGTACTTTAGGTTTCGTAGACTTAATGCGTGACGATCATATCGAACAAGATAGATCTCGTGGTATTTTCTTCACTCAAGATTGGGCTTCCATGCCTGGTGTTATGCCAGTTGCTTCTGGTGGTATTCACATTTGGCACATGCCTGCGTTAGTAGACATTTTCGGTGACGATTCTTGTTTACAATTCGGTGGTGGTACATTAGGTCACCCATGGGGTAACGCTCCAGGTGCTGTAGCTAACCGTGTTGCTCTTGAAGCATGTGTTCAAGCACGTAACGAAGGTCGTAACTTAGCACGTGAAGGTAATGAAATTATCCGTGAAGCTGCACGTTTCAGTCCTGAATTAGCAGCTGCATGTGAA-----------------TTACAGGAACTACTCGAAGGTCGCGGTTCCGCCTCGGCGGCCGTACGAGAAGGAGCGTCTCGACGCCGAGCTCAAGCTCGTCGGCGAGTACGGTCTCCGCAACAAGACCGAGGTCTGGCGCGTGCAGTACGCCCTGGCGAAGATCCGCCACGCGGCCCGCACGCTCCTCACCCTGGAGGAGAAGGACCCCAAGCGCCTCTTTGAGGGCACGGCTCTGCTCCGCCGCCTCACCCGTCTGGGCATCCTGGAC---GAGTCGAAGCAGAAGCTGGACTACGTCCTTGGGCTTAAGATTCAGGACTTCCTGGAGCGCCGCCTCCAGACCCAGGTCTTCAAGCTCGGCCTTGCCAAGTCCATCCACCACGCCCGCGTGCTCATCCGCCAGCGCCACATCCGCGTCGGCAAGCAGATCGTGAACATCCCGTCGTTCATGGTCCGCGTCGACTCGCAGAAGCACATCGACTTCTCCCTCACCAGCCCGTTCGGCGGTGGCCGCGCTGGCCGCGTCAAGCGGAAGCACATGTCTCACCGCAAGTTCGAGGCGCCGAGGCACGGCTCGCTGGGGTTCCTGCCCCGCAAGCGCGCTGCTCGCTCGAAGGGCAAGGTCAAGAGCTTCCCGAAGGATGATGCCAAGAAGAAGCCCCACCTCACCGCCTTCATGGGCTACAAGGCCGGCATGACCCACATCGTCCGCGATGTCGACAAGCCTGGCTCGAAGGTCCACAAGAAGGAGGTCGTCGAGGCGGTCACCATCCTTGAGTGCCCGCCGATGGTCATCGTCGGTATCGTCGGCTACGTCGAGACCCCGCGTGGCCTGCGCACCCTCACCACCGTGTGGGCGGAGCATCTGAGCGACGAGGTCAAGCGCCGCTTCTACAAGAACTGGTACAAGTCGAAGAAGAAGGCTTTCACCAAGTACGTGAAG---AAGTACGGCCACAAGGAGATCGATGCCGAGCTCGCTCGCATTAAGAAGTACTGCCAGGTCGTCCGTGTCATCGCGCACACCCAGATC---CGCAAGCTC---AACCTGCGCCAGAAGAAGGCCCACGTTATGGAGATCCAGGTCAACGGCGGCACCGTCGCCGAGAAGGTTGACTTCGGGTACGGACTGTTCGAGAAGCAGGTCCGCGTGTCGGAGCTCTTCACCGAGTCCGAGATGATCGACTGCATCGGCATCACCAAGGGCAAGGGCTTCGAGGGTGTGACCACCCGCTGGGGCACCCGCCGCCTGCCGCGCAAGACCCA-------------------------------------------------------------------------------------------------------------------------------------------------------------------------------------------------------------------------------------------------------------------------------------------------------------------------------------------------------------------------------------------------------------------------------------ATGGTGAAGTACAAGGAGCCCGAGAATGCGGCC---AAGTCCTGCAAGGCGCGGGGCTCTGAGCTTCGTGTTCACTTCAAGAACACCCGCGAGACCGCGTTCGCGATCCGCGGCCTCGGCCTGAAGAAGGCTCAGAAGTTCCTCGAGGACGTCATCGAGAAGAAGCAGGCCGTCCCGTTCCGCCGCTACAACGGCGGTGTTGGCCGCTGCGCC---CAGGCGAAGCAGCACGGCGCT---ACT---CAGGGCCGCTGGCCCAAGAAGTCGGCGGAGTTCCTTCTGGGCCTCCTGAAGAACGCCGAGAGCAACGCTGAGGTCAAGGGCCTCGACGTTGAGAGCCTCGTCGTCTCCCACATTCAGGTCAACCAGGCGCAGAAGCAGCGCCGCCGCACCTACCGCGCGCACGGCCGCATCAACCCGTACATGGCCTGCCCCGCGCACATCGAGCTCATCCTCACCGAGAAGGCGCTGGTCATTGACAATGGCACCGGCATGTGCAAGGCCGGCTTCGCCGGCGATGCCGCCCGCCGTGCCGTGTTCCCCGTCATCGTGGGTGCCCCGCGCCACCAAGGCGTGATGGTCGGCATGGGGCAGAAGGACTCGTATGTCGGCGACGAGGCGCAGTCGAAGCGTGGTATCCTCACGCTGAAGTACCCGATTGAGCACGGCATCGTGACCAACTGGGACGACATGGAGAAGATTTGGCACCACACCTTCTACAACGAGCTCCGCGTTGCCCCCGAGGAGCACCCCGTTCTGCTCACTGAGGCGCCGCTGAACCCGAAGGCCAACCGCGAGAAGATGACCCAGATCATGTTCGAGACCTTCAACGTGCCGGCGATGTACGTTGCCATCCAGGCCGTGCTCTCCCTCTACGCCTCCGGCCGTACCACCGGTATCGTGCTCGACTCCGGCGATGGTGTCACCCACACCGTGCCCATCTACGAGGGTTANGCGCTCCCGCACGCCATCCTCCGTCTCGACCTCGCCGGCCGCGACCTCACCGACTACCTCATGAAGATCCTCACCGAGCGCGGCTACTCCTTCACCACCACCGCTGAGCGTGAAATCGTCCGCGACATCAAGGAGAAGCTCTGCTACGTCGCCCTGGACTTCGAGACCGAGATGCAGACCGCCTCGACCTCCAGCACC---GTCGAGAAGACCTACGAGCTTCCGGACGGCCAGGTCATCACCATCGGCAACGAGGGCTTCCGGTGCCCGGAGGTCCTCTTCCAGCCCAGCTTCATCGGCATGGAGTCGGCC---------GGCATCCACGAGACCACCTACAACAGCATCATGAAGTGCGACGTCGATATTCGTAAGGACCTGTACGGCAACATCGTGCTCTCCGGCGGCACCACCATGTACGCTGGCATCNGNGACCGCATGCAGAAGGAGATCACCGCCCTGGCGCCCTCGTCGATGAAGATCAAGATCGTCGCGCCCCCGGAGCGCAAGTACTCTGTCTGGATCGGCGGGTCTATCCTTGCCTCGCTCTCCACCTTCCAGCAG---ATGTGGATCTCGAAGCAGGAGTACGACGAGTCCGGCCCCTCGATCGTCCACAGGAAATGCTTTTTCGGCTTCTGGGACTGGGTCGGCGGGCGCTACTCGGTCTGCTCCGCCGTCGGCGTCCTCCCGCTCGCCCTCGTCTTCGGCTACGACGTGGCCGAGGAGTTCCTGATGGGCGCCCGCGACATCGACCGCCACTTCCTCTCG---GCGCCGCTGGAGAAGAACATCCCCGTCCTCATGGGCCTCATCGGCATCTGGAACGCGTCCTTCCTCGGCCACTCCTCCCGCGCCCTCCTCCCGTACGCGCAGGCGCTCCTCAAGCTCGCCCCGCACGTCCAGCAGGTGGCGATGGAGTCGAACGGGAAGCGGGTGTGCAAGGACGGCACGCTGCTG---GAC---TACGAGGTGGGCGAGATCGAGTTCGGCGAGCCCGGGACGGACGGCCAGCACAGCTTCTACCAGCTCATCCACCAGGGCCGCGTCGTCCCCTGCGACTTCCTCGGCTTCGCCAAGTCGCAGTACCCCGTCTACCTCCCCGACGAGCACCCCGTCTCCAACCACGACGAGCTCATGTCCAACTTCTTCGCCCAGCCCGACGCGCTCGCGTTCGGCAAGACGGAGGCGCAGGTCGTCGCTGAGGGCGCACCCGCGGAGCTCGTGCCCCACAAGGTGTTCGAGGGCAACCGGCCGTCGGTCAGCATCCTCTTCCCGGAGTCGGTGACGCCCTTCGCGGTGGGCCAGGTCCTCTCTCTCTACGAGCACCGGACGGCGGTCGAGGGCTTCGTCTGGGGCCTCAACTCGTTCGACCAGTGGGCCGTCAACGGCTTCGGGCGCATTGGCCGCAACTTCGTCCGCTGCCTGGAGGGCAGGAAGCAG---ACGAACCTCGAGCTCGTCGCCATCAACGACACCGGAGGCGCCAAGCTCTCTGCTCACCTCCTGAAGTACGACTCGATCCTCGGGCGNTTCGACGCCGACGTCAAGTACGTCGATGACGGCGCGATCTCGGTCAACGGCAAGACCATCAAGGTCGTCTCGACCCGCGACCCGACCACCCTCCCGTGGAAGGAGCTCGGCGTGGAGATCGTCATCGAGTCCACCGGTGTCTTCATCGACGGCCCCGGCGCGGGCAAGCACATCGCCGCTGGCGCCAAGAAGGTCGTCATCACCGCCCCGGCTAAGGGCTCTGACATCCCGACCTACGTCGTCGGCGTGAACCACAAGGACTACAACCCCTCGACCGACCACATCGTGTCGAACGCGTCGTGCACCACCAACTGCCTCGCCCCGTTCGTCAAGGTTCTGGATGAGAAGTTCAAGATCATCAAGGGCACCATGACCACCACCCACTCGTACACCGGCGACCAGCGCCTCCTCGACGCGAGCCACCGCGATCTCCGCCGTGCGCGCGCTGCGGCCATGAACATCGTCCCCACCTCGACCGGTGCGGCCAAGGCCGTCGCCCTCGTCCTGCCCAACCTTAAGGGCAAGCTCAACGGCCTCGCCCTCCGCGTGCCGACCCCGAACGTCTCGATCGTGGACCTCGTCGTCCAGGTCGAGAAGAAGACCTTCGCCGATGAGGTCAACGCTGCCCTCCGCGAGGCGGCCAAC---------------ACCGACCTCAAGGGCGTCCTCGTCGTCTCGGACGAGCCCCTCGTCTCCTGCGACTTCCGCTGCACCGACCAGTCCTCCACCATCGACGCGTCGCTCACCATGGTCATGGGCGACGACATGGTCAAGGTGATCGCCTGGTACGACAACGAGTGGCTCACCTTCGACCAGCTCAACTCGGCCAACTACCTGAAGCTGAAGGGCACTGGCATCTCCAACACCTGCCCCACCCTCGGCGCCTCGGCCCGCGGCAACATCGAGAAGGGCAAGGAGTACTACCTGACCGACCTCTGCATCCAGCCCACCGAGATTCTCGTCAAGGCTGAG------TCGCTCCAGAAGGGCAAGGGCGAGGAGTTCCAGCCCACCCGCCTGGTGACCCGCGCCACCTACACCATCGACAAGGTCGAGGGCCCCATCTTCGTCGACAGCGACAACCAGGTCACCTTC---GTCGAGAAGGACGGCTTCGACTACCAGGCCCTGACCGTCAAGCTCCCCGGTGGCGAGCTCGTCCCGATGCTCTTCACCGTTAAGGAGCTCATCGCCAAGGCCGGCTCGTTCGCCGTGCCCTCGTACCGCATGGGCAACTTCCTCGACCCGAAGGGCCGTGGTCTGGCCACCGGNTAC
Cyanidioschyzon_merolae   TACCTGGTCGATCCTGCCAGTAGTCATATGCTTGTCTCAAAGATTAAGCCATGCATGTCTAAGTATAA-ACCAG--TTTATACG-G-T-GAAACTGCGAATGGCTCATTAAAACAGTTATCGTTTATTTGATGGTA--CCTCCTACATGG-ATAACCGTAGGAATTCTACAGCTAATACATGCCCAC-ACACCCGACTTT---GGAAGGGTGGGATTTATCAGCTACAAAACCAA--ACCGC--C--TCG--GCGG--TCTCTGGT-GATTCATGGTAACT-GTCCGGATCGCA-TGTCCT-TCGG-GAT--GGCGACAGATCATATAAATTTCTGCCCTATCAACTTTCGATGGTAGGATAGAGGCCTACCATGGTGGTAACGGGTAACGGGGAATTAGGGTTCGATTCCGGAGAGGGAGCC-TGAGAAACGGCTACCACATCCA-AGG-AAGGCAGCAGGCGCGCAAATTACCCAA-TCCTGACTCAGGG--AGGTAGTGACA-------AGAAATAACGAG-ACCGGGCTCTT-CGAGTCCGGTAATCGGAATGAGTACAACT-TAAATA-ACTTAACGAGGATCCATTGGAGGGCAAGTCTGGT-G--CCAGCAGCCGCGGTAATTCCAGCTCCAATAGCGTATATTAAAGTTGTTGCAGTTAAAACGCTCGTAGTCGCAGCT-CGGACGCGGCC-CACG-GGCCGGCC----GCAG----GCTT-G-CGCCGG----TGGGCCGGGTCTTTC-G-GCTGGTGAG-CGCGC--GGGGTCCT-CGC-GG-GCTCCGCGCG-----GC-GAGCCAGCC-CGTTTACTGT-GAACAAA-TTAGAGTG-CTCCAGGCAGGCG--TTCGC---ATGCATAC-GTTAGCATGGAATAATAG-AATATAGGA-CTTGGGTCCTGTTTT-GTTGGTTTTG-AG-GGCC--GAAGTAATGATG-AATAGGG-ACAG-TCGGGGGCATT-CGTATTCCATTGTCAGAGGTGAAATTCTTGGATTTATGGAAGACGAACAACAGCGAAA-GCA-TCTGCCAAGGATGTTTTC-ATTGATCAA-GAACGAAAGTTAGGGG-ATCGAAGACGATTAGATACCGTCGTAGTCTTAACCATAAACGATGCCGACTCGGGATCGGTGGA-G----CACAA--GAT-ACTCCATCGGCACCGT-AGGAGAAATCA--AA-GTGTTTGGGTTCTGGGGGGAGTATGGTCGCAAGGCTGAAACTTAAAGG-AATTGACGGAAGGGCACCACCAGGAGTGG--AGCCT-GCGGCTTAATTTGACTCAACACGG-GAAAACTTA-CCAGGTCCGGACATAG-GGAGGATTGACAGATTGAGAGCTCTTTCTTGATTCTATGGG-TGGTGGTGCATGGCCGTTCTTAGTTGGTGGAGTGATTTGTCTGGTTAATTCCGTTAACGAACGAGACCTTAACCTGCTAAC-TAGCGG-CGCGAAA-CGCGG-----TT-TCGCG-GT--C-GCTTCTTAGAGGGAC-GATCTG-CGTCT---AGCAG-A-G-GGAAGTTTGAGGCAATAACAGGTCTGTGA-TGC-CCTTAGATGTCCTGGGCTGCACG-CGCGCTACACTGATGCAGGCAACGAG-------CGC-C--GCTGCGC-CGAGA-GG-CGTGGCGAATCTG-C-CAATCTGCATCGTGCTGGGGATAGACCCTTGGAATTATGGGTCTTCAACGAGGAATTCCTTGTAAG-CGCGAGTCATCAGCTCGCGCTGAATACGT-CCCTGCCCTTTGTACACACCGCCCGTCGCTCCTACCGATTGAAT-GATCCGGTGAGTTGTCCGGACGGGCGCGCCACCGG-CCGG-TTCG-CCGGCGCGGGCGCGCCCG-AAAGCTCAACAAACCTTAT-CATTTAGAGGAAGGAGAAGTCGTAACAAGGTTTCCGTAG-GTGAA-CCTGCGGAAGGATCATT---ATTATCGGACCGGTATTGGATATAGAATTTCCATCTGGACAGTTACCAAAACTGTTAAATGCCATTGTAGTTCGT---------------GACGGAGAAAAAAGCGTCACTTGTGAAGTTCAACAATTGTTAGGTGATAATCGTGTGCGAGCCATCGCTATGAGTAGTACGGATGGACTTCGTAGAGGCATTCAGGCAGAAGATACAGGTGCTCCTATTTCTGTGCCTGTAGGCAAGGTAACGTTGGGTCGTATTTTTAACGTGCTTGGTGATTGTGTCGATAATTTAGGTACAGTGACA---CGACAAGCCGTGCAACCTATTCATAAACAAGCACCTAGTTTTGTACAACTAGAAACAAAACCATCGGTCTTTGAGACAGGAATCAAAGTGGTGGACCTTTTAGCTCCTTACCGTCGAGGTGGCAAAATAGGTCTATTCGGAGGTGCTGGAGTAGGTAAAACGGTCTTAATCATGGAATTGATT------AATAACATTGCTAAAGCGCATGGTGGGGTTTCTGTCTTTGCTGGCGTAGGTGAACGCACACGTGAAGGAAATGATTTATATGAGGAAATGAAAGCCTCAGGAGTTATCCAATCACAAAACTTATCAGAATCAAAAGTAGCACTTTGTTATGGTCAAATGAATGAACCTCCTGGAGCTCGCATGCGTGTTGGTTTAACTGCTTTGACTATGGCTGAGCATTTCCGAGATATAAATAAACAAGATGTGCTTTTATTTATCGATAATATCTTCCGTTTTGTTCAAGCAGGTTCTGAAGTGTCCGCCTTGTTAGGTCGTATGCCTTCTGCAGTAGGATACCAACCTACACTTGCTACGGAGATGGGTGCGTTACAAGAACGTATCACCTCCACTGTTGATGGCTCTATTACCTCTATCCAAGCTGTTTATGTTCCTGCTGATGATTTAACTGATCCCGCACCAGCTACAACTTTTGCCCATTTGGATGCTACCACAGTTTTATCTAGAGGTTTAGCTGCCAAAGGTATTTACCCGGCCGTAGATCCTTTAGATTCCACTTCCACTATGCTCCAGCCAAATATAGTAGGCGAAGCACATTATCAGACAGCATCACGTGTCAAACAGACTCTTCAAAGATATAAAGAATTACAAGATATTATTGCCATTTTGGGTTTGGACGAACTTTCAGAAGAAGACCGTTTATTGGTAGCAAGAGCACGTAAAATTGAACGTTTCTTATCTCAACCTTTCTTCGTGGCTGAAGTCTTTACGGGTTCACCTGGAAAATATGTGTCTTTAGAAGAATCTATTAAGGGTTTCAAAATGATTCTGGATGGTGAATTAGATGATTTACCAGAACAAGCGTTCTATTTAGTTGGTAATATAGAAGAA------------------------------------------------------------------------------------------------------------------------------------------------------------------------------------------------------------------------------------------------------------------------------------------------------------------------------------------------------------------------------------------------------------------------------------------------------------------------------------------------------------------------------------------------------------------------------------------------------------------------------------------------------------------------------------------------------------------------------------------------------------------------------------------------------------------------------------------------------------------------------------------------------------------------------------------------------------------------------------------------------------------------------------------------------------------------------------------------------------------------------------------------------------------------------------------------------------------------------------------------------------------------------------------------------------------------------------------------------------------------------------------------------------------------------------------------------------------------------------------------------------------------------------------------------------------------------------------------------------------------------------------------------------------------------------------------------------------------------------------------------------------------------------------------------------------------------------------------------------------------------------------------------------------------------------------------------------------------------------------------------------------------------------------------------------------------------------------------------------------------------------------------------------------------------------------------------------------------------------------------------------------------------------------------------------------------------------------------------------------------------------------------------------------------------------------------------------------------------------------------------------------------------------CAGAAGAAAGCACATATCTTGGAAATTCAGATCAATGGCGGCACTATCCCTGAAAAGGTTGATTTTGCGGAGCGTCTGCTGGAGAAGACCGTTTCGATCGATGACGTAATCTCTAACGATGAAATGGTCGATACCATTGGTGTTACGAGAGGTAAGGGTTTTGAGGGCGTAGTCACGCGCTTCGGTGTCCGTCGTCTGCCTCGGAAGACGCATCGTGGACTTCGAAAAGTGGCATGTATTGGAGCGTGGCACCCGGCCCGGGTGCAGTTTACTGTTCCTAGGGCTGGCCAGAGAGGCTACCATCATCGAACTCAAATGAATCTCAAGGTTTACCGAATCGGCAAGGGT---GATGGTAAGTCAGCAACGACCGAGTATGATCTCACGGAAAAGGGTATAACCCCGCTCGGTGGATTCCCACACTACGG-------------------------------------------------------------------------------------------------------------------------------------------------------------------------------------------------------------------------------------------------------------------------------------------------------------------------------------------------------------------------------------------------------------------------------------------------------------------------------------------------------------------------------------------------------------------------------------------------------------------------------------------------------------------------------------------------GCTCTTGTGATCGATAATGGTTCTGGGATGGTGAAAGCGGGTTTCGCGGGAGACGACGCGCCCCGTGCAGTTTTCCCATCCATAGTGGGACGTCCGCGACACCAAGCAGTCATGGTTGGCATGGGGCAAAAAGACTCTTATGTGGGCGACGAAGCGCAGTCGAAACGCGGTATCCTATCGCTCAAGTACCCGATCGAGCACGGCATCGTAACGAACTGGGATGATATGGAAAAGATCTGGTACCACACTTTTTACAACGAGTTGCGCATCTCCCCCGAGGATCATCCAGTGTTGTTAACCGAAGCACCTTTGAACCCGAAAGCCAACAGGGAAAAAATGACCCAGATCATGTTCGAGACGTTCAACGTTCCCGCGATGTACGTCGCGATCCAGGCAGTATTGTCGTTGTATGCTTCGGGGCGCACCACGGGTATTGTCGTCGACAGCGGCGACGGTGTGACGCACACTGTGCCCATCTACGAAGGCTATGCCTTGCCGCATGCTATCATGCGCATAGATCTGGCTGGACGAGACCTAACCGACTATCTCGCCAAGATCCTTACAGAGCGCGGATATTCATTCACGACGACAGCCGAACGAGAGATCGTGCGAGACATCAAGGAAAAATGTTGTTATGTGGCACAGGACTACGATCATGAGTTGGAGATTGCCTCATCGCAGCCGGCGAAAATCGATAAGCAGTATGAACTCCCCGACGGACAAATCATCACGATTGGGAGTGAGCGTTTCAGATGCCCGGAGGTGCTCTTCCAGCCGTCCTTGATCGGTATGGAGGGCGAG---------GGTATTCATAATGTTGCTTATCAGAGCATCATGAAATGCGATGTCGACATCCGGAAAGATCTGTACGCAAACGTGGTTCTCAGCGGCGGCACGACGATGTTCCCAGGCATCGCGGATCGGATGCAGCGGGAACTCGCTAGTGTTGCACCATCTTCGGTGAAGATCAAGCTTGTAGCGCCAGCGGAGCGCAAATATAGCGTGTGGATCGGCGGCAGCATTTTGGCCTCGTTGAGCACTTTTCAGCAG---ATGTGGATTAGTAAGGCGGAGTATGACGAGTTCGGACCCTCTGTGGTACACCGCAAATGTTTCtttcgattctgggattgggtcgggggtcgcttttcggtctgcagcgcggtcggcctggtaccgctttcgctccagtacggtttcggcatcatgcgggagtttcttgcgggagcgcatgaaatcgattggcactttgcaacggaacgggactggcgcaagaacattccggttctcatggggctattcggggtctggaatgcgtctttccttggatacagcacacgtgcgctgctcccatacgcgcaggcgctgttgcgtttcgcgcctcacatccagcaggtcgacatggaaagcaacggcaagggcgtcgacatccacggagaagcgctcatcgatccaacggcgaccggcgtagtggatttcggtgaacccggcacaaacggccaacattctttctatcaactgatgcaccaggggcgagtcatacctgccgattttgttggctttcgacgatcgcaaacacccattgttctggagggtgag---ccggtctcaaatcatgacgaattgatgagtaatttcttcgcccagccggacgctctcgccataggcaagacgcgcgaggagctcgtcgccgagggcgtacccgaagcgctcctgaatcacaagattttcccagggaatcgtccatcgagcagcatgctctttgactgtctt---gatgcgcgaactgtgggtcgacttttggctctatatgagcaccgcgcagccgtcgagggtttcctttggaatctgaatagcttcgatcagtgg---------------------------------------------------------------------------------------------------------------------------------------------------------------------------------------------------------------------------------------------------CTGCCTTGGAGGGACCTCAACGTCGACATCGTCATCGAGGCAACGGGTGTCTTTATCTCAAGGGACGGGGCAGGCAAGCACATCGAAGCGGGTGCCAAAAAGGTGGTCATCACAGCGCCAGCGAAAGGCGAAGGCGTCCCGACCTTTGTCATGGGTCTGAACAACACCCAGTATAACCACGCCACCGACCATGTGGTGAGCAACGCGTCGTGCACCACCAACGGCATGGCACCGTTCGTGAAGGTGCTCGACGAGGAATTCGGCATCGTTTCCGGCATGATGACCACGACGCATTCGTATACCGGGGACCAGCGTCTGCTGGATGCATCGCATCGCGACCTGCGTCGCGCCCGTGCGGCCGCGTTGAACATCGTGCCGACCTCGACGGGTGCCGCGCAGGCGGTTGCGCTGGTGTATCCACCAGTGAAGGGCAAGCTCACCGGCATTGCCCTGCGAGTGCCGACCCCGAACGTTTCTATCGTCGACTTTGTCTGCACGGTGAAGAAACCAACGTTCAAGGAGGAAGTGAATGCAGCTTTCGTACGAGCAGCGGAA---------------GGGCCAATGAAGGGTATCCTGGCGGTGAGCGATGAGCCGCTCGTCTC----------------------------------------------------------------------------------------------------------CTCACTGCTCAGGACGTGCGGCAGCTCTCGTACGAGCAGGTGAAAGGAACGGGCCTTGCCAATCGCTGCCCC---GAGGTGGTTTCATCGAAGGGCAAGATAGACAAGACTAAGAAGTACAAGGTTGTGGATTTGTGCCTGGAACCGAAGCAGTTTCTAGTGGAGGAGGAGGTCGGCCGGCGACGTGGCGAGAGCAAGCGCGAGTTTGTGGACACCAAGCTGATGACGCGAGCAACCTACACGCTTGCGAATATCGAAGGGGAACTG---GTCAATGAGAACGGAACCTGGAAGTTT---ATCGAGAAGGACGGCATGGATTACGCTGCAACAACAGTCCAGATTCCGGGTGGTGAGCGTGTGCCCTTCCTCTTCTCCATCAAGAAACTTGTTGCTTCTCTCGGCGAGTTCAAGGTTCCCAGCTACCGCACCGGTATGTTTCTGGATCCC---GGCCGAGGCATGGCCAATGGCTAC
Mesostigma_viride         ---------------------AGTCATATGCTTGTCTCAAAGATTAAGCCATGCAAGTCTAAGTATAA-AC--AA--TTATACT-G-T-GAAACTGCGAATGGCTCATTAAATCAGTTATAGTTTATTTGATGGTNNCC-TACTACTCGG-ATACCCGTAGTAATTCTAGAGCTAATACGTGCACCA-AGTCCCGACTCTC--GGAAGGGATGTATTTATTAGATCCAAGACCAA--TCCGG--C--CTCGGCC-GGCATTGCGGT-GAATCATAATAACTCGT-CGAATCGCA-TGGCCTCCGC--GCC--GGCGATGTTTCATTCAAATTTCTGCCCTATCAACTTTCGATGGTAGGATAGAGGCCTACCATGGTGGTAACGGGTGACGGAGAATTAGGGTTCGATTCCGGAGAGGGAGCC-TGAGAAACGGCTACCACATCCA-AGG-AAGGCAGCAGGCGCGCAAATTACCCAA-TCCTGATACAGGG--AGGTAGTGACA-------ATAAATAACAAT-ATCGGGCTCTT-CGAGTCTGATAATTGGAATGAGTACAATC-TAAACC-CCTTAACGAGGATCCATTGGAGGGCAAGTCTGGT-G--CCAGCAGCCGCGGTAATTCCAGCTCCAATAGCGTATATTTAAGTTGTTGCAGTTAAAAAGCTCGTAGTTGGATTT-CGGGCGGGGGT-CCGC-GGTCCGCT---T------CGGTGT-G-CACTGC----GGTTCTCCGCCTTGG-TGCCGTGCC---TGCCG-CGCTGGCCTTGATTGG-CCGGCGCGGG--------GG-GCCGGCGGCGTTACTTT-GAAAAAA-TTAGAGTG-TTCAAAGCAGGCC--ATCG-CT-CTGAATAC-ATTAGCATGGAATAACAC-CATA--GGA-CTCTGGTCCTATTCT-GTTGGTCTTA-AG-GGCC--GGAGTAATGATT-AATAGGG-ACAG-TTGGGGGCATT-CGTATTTCATTGTCAGAGGTGAAATTCTTGGATTTATGAAAGACGAACTTCTGCGAAA-GCA-TTTGCCAAGGATGTTTTC-ATTGATCAA-GAACGAAAGTTGGGGG-ATCGAAGACGATTAGATACCGTCCTAGTCTCAACCATAAACGATGCCGACTAGGGATTGGCGGGTG-TTCT-TTG-G-ATGACCCTGCCAGCACCTT-ATGAGAAATCA--AA-GTCTTTGGGTTCCGGGGGGAGTATGGTCGCAAGGCTGAAACTTAAAGG-AATTGACGGAAGGGCACCACCAGGAGTGG--AGCCT-GCGGCTTAATTTGACTCAACACGG-GGAAACTCA-CCAGGTCCAGACATAG-TAAGGATTGACAGATTGAGAGCTCTTTCTTGATTCTATGGG-TGGTGGTGCATGGCCGTTCTTAGTTGGTGGAGTGATTTGTCTGGTTAATTCCGTTAACGAACGAGACCTCAGCCTGCTAAC-TAGTTA-CGCGGAGGCTTT-----TCT-TCGCG-GCC-A-ACTTCTTAGAGGGAC-TGTCGG-CGACT---AGCCG-A-C-GGAAGTTTGAGGCAATAACAGGTCTGTGA-TGC-CCTTAGATGTTCTGGGCCGCACG-CGCGCTACACTGATGCATCCAACGAG------TTTTGC--CCTTGGC-CGACA-GG-TCCGGGTAATCTGG--GAAACTGCATCGTGATGGGGATAGACTATTGCAATTATTAGTCTTCAACGAGGAATTCCTAGTAAG-CGCGAGTCATCAGCTCGCGTTGATTACGT-CCCTGCCCTTTGTACACACCGCCCGTCGCTCCTACCGATTGAAT-GATCCGGTGAAATTTTCGGATCGCGACGTCGCGGA-C-GG-TTCG-CCGTCGGCTCCGTCGTGA-GAAGGTCATTAAACCTTAT-CATTTAGAGGAAGGAGAAGTCGTAACAAGGTTTCCGTAG--TGAA-CCTGCGGAAGGATCATTA--ATTATTGGTCCTGTATTGGATGCAAAGTTTCCTCCTGGCCAAATGCCTAATATCTATAACGCATTAATAGTAAAAGCAAAAAATGAAGCAGGCGAAGACCTTAGTGTTACCTGTGAAGTTCAACAACTATTAGGCGACAATCAAGTAAGAGCTGTTGCAATGAGTGCTACAGATGGTCTTATGAGAGGATTAGAAATTCTTGATACAGGAGCTCCTTTAAGCGTTCCAGTAGGAGAAATTACTTTAGGACGTATTTTTAATGTACTTGGCGAACCAGTAGATGGTTTAGGCGATGTTGTA---GCAAAAACAAAATCTCCTATTCATAGAAATTCTCCAACTTTTATTGAATTAGATACTAAATTATCTATTTTTGAAACAGGTATTAAAGTAGTTGATCTTTTAGCTCCTTATCGTCGTGGAGGAAAAATCGGTCTTTTTGGTGGTGCTGGTGTTGGCAAAACAGTATTAATTATGGAATTAATT------AATAATATTGCTAAAGCACATGGTGGTGTTTCAGTATTTGGTGGCGTAGGTGAACGTACCAGAGAAGGAAACGATTTATATATGGAGATGAAAGAATCCAAAGTAATTAACGAAGAAAATCTTTCCTCCTCTAAAGTTGCTTTAGTATACGGTCAAATGAATGAGCCTCCAGGAGCTCGTATGAGAGTAGGCTTAACTGCATTGACAATGGCTGAATATTTTAGAGATGTAAATAATCAAGACGTATTATTATTTATTGATAATATTTTTAGATTTGTACAAGCAGGTTCTGAAGTATCTGCATTACTTGGAAGAATGCCTTCTGCTGTAGGTTATCAACCAACTTTAAGCAGAGAAATGGGTACCTTACAAGAACGTATTACATCTACTAAACAAGGATCAATCACTTCTATTCAAGCAGTTTATGTACCTGCAGATGATTTGACTGACCCTGCACCAGCAACAACATTCGCACATTTAGATGCAACAACTGTACTTTCTAGAAACTTAGCTGCAAAAGGTATTTATCCAGCAGTAGATCCTCTAGATTCTACTTCTACTATGTTACAACCATGGATTGTTGGTGAAGAACATTATGGTACAGCTCAAAGAGTAAAACAAACATTACAACGTTATAAAGAATTACAAGATATTATTGCAATTCTAGGCTTAGATGAATTATCTGAAGAAGATCGTTTAGTTGTAGCTAGAGCTCGTAAAATTGAACGTTTCTTATCTCAACCTTTCTTTGTAGCAGAAGTATTCACTGGATCTCCTGGTAAATATGTAAGTTTAGCAGATTCTATCAAAGGATTTACAATGATTCTTAATGGTGAATTAGATAGTCTTCCTGAACAAGCATTTTATTTAGTAGGAAATATCGAAGAAATGTCACCAAAAACTGAAACTAAAGCAGGCACTGGATTTAAAGCTGGTGTTAAGGATTACAAACTTACTTATTACACTCCAGATTATGTAGTAAAAGATACAGATATCCTTGCAGCTTTCCGTATGACACCTCAACCTGGCGTTCCACCAGAAGAATGTGGTGCAGCGGTTGCAGCTGAATCTTCCACTGGTACATGGACTACTGTATGGACTGATGGTCTAACTTCTTTAGATCGTTACAAAGGTAGATGCTATGATCTTGAACCAGTAGCTGGCGAAGAGAATCAGTACATTGCATATGTAGCGTATCCAATTGATTTATTTGAAGAAGGTTCTGTAACTAACCTTTTCACTTCTATTGTTGGTAACGTATTTGGATTCAAAGCTTTAAGAGCTCTACGTTTAGAAGATTTAAGAATTCCAGTAGCATATGTAAAAACTTTCCAAGGACCACCTCATGGTATTCAAGTAGAAAGAGATAAATTAAACAAATATGGACGTCCTTTATTAGGATGTACTATTAAGCCAAAATTAGGTCTTTCTGCTAAAAACTACGGTCGTGCTTGTTATGAATGTTTACGTGGTGGTTTAGACTTCACTAAAGACGATGAAAACGTTAACTCTCAACCATTTATGCGTTGGAGAGATAGATTCTTATTCGTAGCAGAAGCTATTTTCAAATCTCAATCTGAAACAGGCGAAATTAAAGGACACTATTTAAACGCAACAGCTGCTACTTGTGAAGAAATGCTAAAAAGAGCTGCTTATGCAAAAGAATTAGGTGTGCCTATTATTATGCATGACTACTTAACTGGTGGTTTCACAGCAAATACTAGCTTAGCTGCTTATTGTCGTGATAATGGTTTATTACTTCACATTCACCGTGCGATGCACGCTGTAATTGATAGACAAAAAAACCATGGTATTCACTTCCGTGTATTAGCTAAAGCTCTTCGTTTATCTGGTGGTGACCATCTTCACTCTGGTACTGTTGTAGGTAAACTAGAAGGTGAACGTGAAGTTACTTTAGGTTTCGTTGATCTAATGCGTGATGATTACATCGAAAAAGATAGAAGTAGAGGTGTTTACTTCACTCAAGATTGGTGTTCTATGGGTGGTGTTATGCCAGTTGCTTCTGGTGGTATTCATGTTTGGCACATGCCAGCTTTAACTGAAATTTTCGGTGATGATTCTTGTCTACAATTTGGTGGCGGTACTTTAGGACATCCTTGGGGTAATGCTCCTGGTGCTGTTGCTAACCGTGTTGCATTAGAAGCTTGTGTACAAGCTCGTAACGAAGGTCGTGACCTTGCTCGTGAAGGTAATGATGTTATCAGAGCTGCATGTAAGTGGTCTCCTGAACTAGCTGCTGCATGTGAA--------------------------------------------------------------------------------------------------------------------------------------------------------------------------------------------------------------------------------------------------------------------------------------------------------------------------------------------------------------------------------------------------------------------------------------------------------------------------------------------------------------------------------------------------------------------GAAGTTTGAACACGCGCGATGTGGTTCTCTGGGATTCTTGCCCAAGAAGAGGGCAAAGAGGATGCGCGGAAAAGTGAAGAGCTTCCCCAAGGATGACCGCACTCAGAAGCCCCATCTGACTGCCTTCATGGGCTTCAAGGCCGGCATGACCCACATCCTGCGCGAGGTCGACAAGCCTGGCTCGAAGCTGCACAAGAAGGAGACTTGCGAGGCTGTCACCATCATCGAGGTGCCTGCCATGGTCGTTGTCGGCGTGACCGGCTATGCCAAGACCACCGGCGGTCTGAAGACCATCGGCACCGTCTGGGCCAAGCATCTGAACGACGAGGTCAAGCGCCGCTTCTACAAGAACTGGTACAAGTCGAAGAAGAAGGCCTTCACCAAGTACGCCAAG---AAGGTC------AAGGAGCTGCAGGAGTCCCTGGAGCGCCTGAAGAAGTACAGCAGCGTCATCCGTATCCTGGCGCACACCCAGGTC---CGCAAGGTGCCCAACCTGAAGCAGAAGAAGGCCCACCTTATGGAGATCCAGGTGAACGGTGGCGAGGTGCCCGCCAAGGTGGACTTTGCCTACGACCTGTTCGAGAAGGCCGTCAACGTTGACGCCATCTTTGCTCAGAACGAGATGATTGACATCATCGGTGTCACCAAGGGTAAGGgttaccagggtgtc--------------------------------------------------------------------------------------------------------------------------------------------------------------------------------------------------------------------------------------------------------------------------------------------------------------------------------------------------------------------------------------------------------------------------------------------------------------------------------------------------------------------------caAGGCGCGCgGGTCGGAYCTGCGTGTGCACTTTAAGAACACACGTGAAACAGCTCAGGCGATCAAGGGCCTGGAGCTGACCAAGGCTAAGGAATACTTGGAGGCTGTGCTCGCCCATAAGCGCTGCATTCCATTCCGTCGCTACTGTGGAGGTGTTGGCCGCACGGCG---CAGGCCAAGAACGAGAATTCCAAGAATGGGCAGGGTCGCTGGCCAAAGAAGTCTTGCGAGTTCTTGCTGAATCTCCTGAAGAATGCTGAGAGCAATGCTGAGTCAAAGGGCCTTGATGGTGATGCGCTGTACATCTACAACATCCAGGTGAACCAGGCCCAGAAGCAGCGTCGCCGCACCTACAGGGCGCAYGGYCGCATCAACCCGTACATG---------------------------------------GCCCTTATGTGCGACAATGGATCCGGAATGGTCAAGGCCGGCTTCGCCGGTGATGATGCTCCCCGTGCCGTGTTTCCCAGTATAGTCGGTCGTCCCCGCCACCAGGGTGTTATGGTCGGCATGGGTCAGAAGGACGCCTACGTCGGTGATGAGGCTCAGTCCAAGCGTGGTATTCTTACCCTGAAGTATCCCATCGAGCACGGTATTGTGACCAACTGGGATGATATGGAGAAGATCTGGCACCACACTTTCTACAATGAGCTCCGTGTTGCTCCCGAGGAGCACCCCGTGCTGCTGACTGAGGCTCCCCTGAACCCCAAGGCCAACCGTGAGAAGATGACCCAGATCATGTTTGAGACGTTCAACGTCCCAGCCATGTATGTCGCCATCCAGGCCGTCCTGTCCCTGTACGCTTCCGGGCGTACCACAGGTATTGTGCTGGACTCCGGTGATGGTGTCACCCATACCGTCCCCATCTACGAGGGTTACGCCCTGCCGCACGCCATCCTGCGTCTCGACCTGGCTGGCCGCGACTTGACAGACTACCTGATGAAGATCCTGACGGAGCGTGGCTACTCCTTCACCACGACTGCCGAGCGTGAAATCGTGCGTGACATCAAGGAGAAGCTGGCGTACGTCGCCATTGACTATGAGGCTGAGCTCGCCACTGCCAACACCAGCTCTTCC---ATCGAAAAGAGCTACGAGCTGCCCGATGGCCAGGTCATCACCATTGGCAATGAACGCTTCCGTTGCCCAGAGGTGCTGTTCAACCCAGGCTACGTCGGCATGGAATCCGCG---------GGTATCCACGAGACCACCTACAACTCGATCATGCGGTGCGATGTCGATATTCGGAAGGACCTGTACGGCAACATTGTGCTGTCGGGTGGTTCCACCATGTNTCCTGGCATTGCTGACCGCATGAGCAAGGAGATCACTGCCTTGGCCCCCAGCAGCATGAAGATCAAGGTCGTGGCCCCCCCCGAGCGGAAGTACTCCGTCTGGATCGGTGGCTCAATCCTGGCCTCCCTGAGCACATTCCAGGCT---ATGTGGATCGCCAAGAGCGAGTACGACGAGTCTGGGCCATCTATTGTGCACAGGAAGTGCTTC---------------------------------------------------------------------CTCCAGTACGGGTACGAACACATGGAGCGCTTCCTGGCCGGCTGCTGGGACATGGACACCCACTTCCGGGAC---GCGCCCTTTGATAAGAACATCCCCGTGCTGCTGGGCCTGATCGGTGTCTGGAACACCCAGTTCCTGCAGTGCCCCACGCGCGCGATCCTGCCCTACTGCCAGGCGCTGGCCAAGCTCCCCTCGCACATCCAGCAGCTGTCCATGGAGAGCAACGGCAAGGGCGTCGCGATGGATGGCACGGAGCTG---CCG---TTTGAGGCCGGCGAGGTGGAGTTTGGCGAGCCGGGCACCAACGGGCAGCACAGCTTCTACCAGCTGATCCACCAGGGGCGCGTCATCCCCTGCGACTTCATCGGCATCATCAAGAGCCAGCAGAGCGTGTACCTCAAGAACGAG---CTCGTGAGCAACCACGACGAGCTCATGTGCAACTTCTTCGCGCAGGCCGACGCGCTCGCGTACGGGAAGAGCGCCGAGGAGCTGGTGGCCGAGGGCGTGGCCCCCGATCTCGTCCCCCACAAGACGTTCACGGGCAACCGGCCCAGCTCGTCCATCCTGCTGCCCACGCTC---GACGCGTACACCGTGGGCCAGCTGCTCTCCCACTACGAGCACCGGGTGGCGGTCGCCGGGTTTATCTACGGGATCAACTCCTTNGANCAGTGGGGGATCAATGGGTTCGGGCGCATTGGCCGCAACTTCCTGCGGTGCTGGCACGGTCGGGAGAAC---TCGCCTCTCGCGGTTGTCGCCATCAACGACTCTGGTGGGGTTAAGCAGGCGTCTCACCTCCTGAAGTATGACTCCATGCTCGGCACGTTCGCCGCCGATGTCAAGGCTGTCAGCGATGACACCATCTCCGTCGACGGCAAGCTGATCAAGATTGTCTCCAGCCGCGACCCCCTGTCCCTGCCATGGAAGGAGATGGGCATTGATATTGTCATTGAGGGTACCGGTGTGTTCATTGATGAGGCCGGCGCCGGCAAGCACATCACCGCGGGTGCCAAGAAGGTGCTGATCACCGCCCCCGGCAAGGGCCCCAACATTCCCACCTACGTCGTGGGTGTCAACGCTGACCAGTACAAGTCGACCGACACC---ATCGTCTCCAATGCCTCGTGCACGACCAACTGCCTGGCCCCCTTCGCCAAGGTCCTGGATGAGAAGTTCGGCATCATTAAGGGCACGATGACCACCACCCACTCGTACACCGGTGACCAGCGTCTGCTGGATGCCTCCCCCCGCGACCTGCGCCGCGCTCGCGCCGCCGCGCTCAACATCGTCCCCACCTCCACTGGTGCTGCCAAGGCTGTCGCCCTGGTCCTGCCCAAGCTGAAGGGCAAGCTCAACGGCATTGCCCTGCGTGTGCCAACCCCCAACGTGTCAGTCGTTGATCTGGTCATCCAGGTCGTGAAGAAGACCTTCGCTGAGGAGGTCAACGCGGCCCTGCGCGAGGCGGCCAAC---------------GGCCCGATGAAGGGTGTGCTGGCGGTCTGCGATGAGCCCCTGGTGTCTGTGGACTTCAAGTGCTCTGACGTCTCCTCGACCATCGATGCCTCCCTGACCATGGTCATGGGTGATGACATGGTCAAGGTTGTTGCCTGGTACGACAACGAATGG------------------------TTGACYTANNTGCARRTYAAGGGCACTGGCCTTGCCAACACCTGCGCGGTGATTGACAATGCCTCGACCGAGCTGAAGGTGGCCGGTGGCAAGTACAAGGTTGCCAAGATGTGCCTGGAGCCCACCTCCGTCAAGGTGAAGGAGGAG------TCCATCCTCAAGGGTGGTGCCCCGCAGTTCGTTGAGACCAAGCTCCTCACCCGTATGACCTACACCCTGGATGAGATCTCCGGCTCCATGACCGTCGGCAATGATGGCTCGGTCCAGTTC---AAGGAGGAGGATGGCATTGACTACGCCGCCACCACCGTCCAGCTGcCCGGAGGCGAGCGTGTTCCATTCTTGTTCTCAGTGAAGGARCTGGCTGCCTCTGGCGGGTCCTTCAAGGTCCCCTCGTACCGTGGTGCCACCTTCCTTGACCCCAAGGGCCGcGGTGGYTCa---------
Chlorokybus_atmophyticus  ---CTGGTTGATCCTGCCAGTAGTCATATGCTTGTCTCAAAGATTAAGCCATGCATGTCTAAGTATAA-ACTG----TTATACT-G-T-GAAACTGCGAATGGCTCATTAAATCAGTTATAGTTTATTTGATGGTA-CC-TACTACTCGGTATAACCGTAGTAATTCTAGAGCTAATACGTGCACAA-AGTCCCGACTCTT--GGAAGGGATGTATTTATTAGATAAAAAACCAA--TACGGGT---TTCGGCCCGGTATTGCGGT-GAATCATAATAACTCCT-CGAATCGCA-TGGCCTTCGT--GCC--GGCGATGTTTCATTCAAATTTCTGCCCTATCAACTTTCGATGGTAGGATAGAGGCCTACCATGGTGGTAACGGGTGACGGAGAATTAGGGTTCGATTCCGGAGAGGGAGCC-TGAGAAACGGCTACCACATCCA-AGG-AAGGCAGCAGGCGCGCAAATTACCCAA-TCCTGATACAGGG--AGGTAGTGACA-------ATAAATAACAAT-ACCGGGCTTTCTAAAGTCTGGTAATTGGAATGAGTACAATT-TAAATC-CCTTAACGAGGATCCATTGGAGGGCAAGTCTGGT-G--CCAGCAGCCGCGGTAATTCCAGCTCCAATAGCGTATATTTAAGTTGTTGCGATTAAAAAGCTCGTAGTTGGATTTT-GGGATGGGGT-GATC-GGTCTGCCG--TTT----CGGTAT-G-TACTGG--T--CACCTTTTCCTTCT-TGTCGGGGA---CGCGC-TCCTGACCTTAATTGG-CTGGGACGCG--------GA-GTCGGCGATGTTACTTT-GAAAAAA-TTAGAGTG-TTCAAAGCAGGCC--TATG-CT-CTGAATAC-ATTAGCATGGAATAACGT-TATA--GGA-CTCTGGTCCTATTTT-GTTGGTTTTC-GG-GACC--GGAGTAATGATT-AATAGGG-ACAG-TTGGGGGCATT-CGTATTTCGTTGTCAGAGGTGAAATTCTTGGATTTACGAAAGRCGAACTTCTGCGAAA-GCA-TTTGCCAAGGATGTTTTC-ATTGATCAA-GAACGAAAGTAGGGGG-ATCGAAGACGATCAGATACCGTCCTAGTCTCTACCATAAACGATGCCGACTAGGGATTGGCAGATG-TTAC-TTA-G-ATGACTCTGCCAGCACCTT-ATGAGAAATCA--AA-GTTTTTGGGTTCCGGGGGGAGTATGGTCGCAAGGNNGAAACTTAAAGG-AATTGACGGAAGGGCACCACCAGGAGTGG--AGCCT-GCGGCTTAATTTGACTCAACACGG-GGAAACTTA-CCAGGTCCAGACATAG-TAAGGATTGACAGATTGAGAGCTCTTTCTTGATTCTATGGG-TGGTGGTGCATGGCGGTTCTTAGTTGGTGGAGTGATTTGTCTGGTTAATTCCGTTAACGAACGAGACCTCAGCCTGCTAAA-TAGTTA-CGNGAAGATTCT-----TCT-TCGTG-GCC-A-ACTTCTTAGAGGGAC-TATTGG-CGTCT---AGCCA-G-T-GGAAGTTTGAGGCAATAACAGGTCTGTGA-TGC-CCTTAGATGTTCTGGGCCGCACG-CGCGCTACACTGATGGATTCAACGAG------TATATAA-CCTTGGC-CGAAA-GG-TCCGGGTAATCTTGT-GAAATTTCATCGTGATGGGGATAGATTATTGCAATTATTAATCTTCAACGAGGAATTCCTAGTAAG-CGCGAGTCATCAGCTCGCGTTGATTACGT-CCCTGCCCTTTGTACACANCGCCCGTCGCTCCTACCGATTGAAT-GATCCGGTGAAGTTTTCGGATCGCGACGACGCGGT------TCGC---GCTGGTGACGCCGTGA-GAAGTTCATTAAACCTTAT-CATTTAGAGGAAGGAGAAGTCGTAACAAGGTTTCCGTAG-GTGAA-CCTGCAGAAGGATCA-----ATTATTGGCCCTGTAATGGATGTTAAGTTTTCTCCAGGCAAAATGCCTAACATTTATAATGCATTAATTGTTAATGGTAAAAACGAAGCTGGTGACGAAATTAGCGTAACTTGTGAAGTTCAACAATTACTAGGGGATAATAAAGTAAGAGCTATCTCTATGAGTGGTACTGATGGGCTTATGAGAGGTATGGAAGTATTAGACACAGGAGCTCCATTAAGTGTACCTGTAGGTGAAGCTACTCTTGGACGTATTTTTAATGTACTAGGCGAACCTGTAGATAATCTTGGACCGGTTGCT---AACAAATCTACATTACCTATTCACAGGGATCCGCCCGCTTTTACCGAATTAGATACTAAATTATCAATCTTTGAAACAGGAATAAAAGTTGTAGATCTTTTAGCCCCTTATCGTCGAGGAGGGAAGATTGGTTTATTTGGTGGCGCGGGTGTTGGAAAAACAGTACTTATTATGGAATTAATT------AATAATATTGCCAAAGCCCATGGTGGAGTTTCCGTTTTTGGTGGTGTAGGAGAACGGACACGCGAAGGAAATGACTTATACCAAGAGATGAAAGAGTCTAAAGTGATCAATGAAGAAAACTTATCTGAATCAAAGGTTGCTTTAGTTTATGGTCAAATGAATGAACCACCAGGTGCACGTATGAGAGTTGGGTTAACTGCACTTACGATGGCTGAATATTTCCGAGATGTTAATAACCAAGACGTTTTGCTGTTTATTGACAATATTTTCCGATTCGTTCAAGCGGGTTCCGAAGTATCCGCTCTTCTTGGTAGAATGCCGTCTGCAGTAGGTTATCAACCGACTCTTAGTAGAGAAATGGGTACTCTTCAAGAACGTATTACTTCTACCAAAAAAGGATCCATTACATCTATTCAAGCTGTTTATGTGCCTGCCGATGACTTAACAGATCCAGCACCTGCTACTACATTTGCTCATTTAGATGCTACTACTGTATTATCTAGAGGTTTAGCTGCTAAAGGTATTTATCCTGCTGTAGATCCTTTGGATTCTACTTCTACTATGTTGCAACCATGGATTGTTGGAGAAGAACATTATGACACAGCTCAACGTGTAAAACAGACTTTACAACGATACAAAGAGCTACAGGACATTATTGCGATTCTTGGTTTAGATGAATTGTCAGAAGAAGACCGTTTAACAGTAGCTAGAGCACGCAAGATTGAACGTTTTCTTTCACAACCATTCTTTGTAGCTGAAGTCTTTACCGGATCTCCTGGTAAATATGTAAGCTTAGCGGATACAATCAAAGGTTTTCAAATGATTCTTTCCGGAGAATTAGATAGTCTTCCAGAACAAGCATTTTATCTAGTAGGCGACATTGGAGAAATGTCACCACAAACTGAGACTAGAACCGGCACTGGGTTTAAAGCGGGTGTAAAAGATTACAGACTTACATATTATACTCCTGATTATGTAACTAAGGAGACAGATATCCTTGCAGCTTTTCGTATGACACCTCAACCTGGTGTACCACCAGAAGAGGCTGGTGCAGCGGTTGCAGCAGAATCTTCCACAGGTACATGGACTACTGTTTGGACTGATGGATTAACTAGTCTAGATCGTTACAAAGGTAGATGCTATGATATTGAGCCAGTTGCTGGTGAAGATAATCAATATATTGCATATGTAGCATATCCTCTTGATCTTTTTGAAGAAGGTTCTGTTACTAACCTATTTACTTCTATTGTAGGAAACGTTTTTGGTTTTAAAGCTCTAAGAGCTTTACGCTTAGAAGACTTAAGAATTCCTCCTGCTTACGTCAAAACTTTCCAAGGACCACCTCATGGTATTCAGGTAGAAAGAGACAAATTGAACAAATATGGACGTCCTCTATTAGGATGTACTATTAAACCTAAATTAGGACTTTCTGCTAAAAACTACGGACGTGCTGTTTATGAGTGTTTACGTGGTGGTTTAGATTTTACAAAAGATGATGAGAACGTAAACTCTCAACCTTTTATGCGTTGGAGAGATAGATTCTTATTCTGTGCTGAAGCTATTTACAAATCTCAAGCTGAAACTGGAGAAATCAAAGGGCATTATTTAAATGCTACTGCCGGAACTTGTGAAGAAATGCTAAAAAGAGCTGAGTACGCTAAAGAACTAGGCGTACCAATTATTATGCATGACTATCTAACCGGTGGTTTCACAGCAAATACTAGTTTAGCTCATTATTGTCGTGATAATGGTTTACTTCTTCACATTCACCGTGCAATGCATGCGGTAATTGATAGACAAAGAAACCATGGTATTCACTTCCGTGTTTTAGCAAAAGCATTACGTATGTCTGGTGGTGACCATATTCACAGTGGTACAGTTGTAGGTAAACTTGAAGGTGAACGTGAAGTAACTTTAGGTTTCGTAGATTTACTTCGTGATGACTATATTGAAAAAGATAGAAGTCGTGGTATCTACTTTACTCAAGATTGGGTTTCTCTACCTGGTGTACTACCAGTAGCATCTGGAGGTATTCACGTTTGGCATATGCCGGCTCTAACCGAAATCTTTGGTGATGATTCCGTATTACAATTCGGTGGTGGTACATTAGGTCACCCTTGGGGTAATGCTCCTGGTGCAGTAGCTAACCGTGTTGCTTTAGAAGCGTGTGTACAAGCTCGTAATGAAGGACGTGATCTAGCTCGCGAAGGTAATAATGTTATTAGAGAAGCTGCAAAATTCAGCCCTGAATTAGCTGCTGCTTGTGAA---------------------------------------------------------------------------------------------------------------------------------------------------------------------------------------------------------------------------------------------------------------------------------------------------------------------------------------------------------------------------------------------------------------------------------------------------------------------------------------------------------------------------------------------------------------------------------------------------------------------------------------------------------------------------------------------------------------------------------------------------------------------------------------------------------------------------------------------------------------------------------------------------------------------------------------------------------------------------------------------------------------------------------------------------------------------------------------------------------------------------------------------------------------------------------------------------------------------------------------------------------------------------------------------------------------------------------------------------------------------------------------------------------------------------------------------------------------------------------------------------------------------------------------------------------------------------------------------------------------------------------------------------------------------------------------------------------------------------------------------------------------------------------------------------------------------------------------------------------------------------------------------------------------------------------------------------------------------------------------------------------------------------------------------------------------------------------------------------------------------------------------------------------------------------------------------------------------------------------------------------------------------------------------------------------------------------------------------------------------------------------------------------------------------------------------------------------------------------------------------------------------------------------------------------------------------------------------------------------------------------------------------------------------------------------------------------------------------------------------------------------------------------------------------------------------------------------------------------------------------------------------------------------------------------------------------------------------------------------------------------------------------------------------------------------------------------------------------------------------------------------------------------------------------------------------------------------------------------------------------------------------------------------------------------------------------------------------------------------------------------------------------------------------------------GACTGGGTTGGCGGCCGCTACAGTGTTTGCAGTGCTGTGGGCATGCTTCCTCTGTCGCTGCAGTATGGTTTTGACAACATGCTACGCTTCCTGGAGGGAGCGTGGTCCATTGACACGCACTTCCGCACG---GCCCCGTTTGAACAAAACATCCCGGTGATGCTCGGCCTGTTGAGCGTCTGGAACACCTCGTTCCTGGGTTGTCCGGCCAGCGCCATCCTTCCCTACTGCCAAGCGCTTGCGAAGCTGCCATCACATATCCAGCAGGTGAGCATGGAAAGCAATGGCAAGGGTGTTGACATTGATGGCCGGCCGCTG---CCA---TTTGATGCTGGAGAGTTGGACTTTGGCGAGCCAGGCACGAACGGCCAGCACTCCTTCTATCAGCTCATTCATCAGGGCCGCGTGGTCCCTTGTGACTTCATCGGCATCATCAAGAGCCAGCAGAGTGTGTACCTCAAGGGCGAG---GTCGTGTCCAACCATGACGAGCTCATGTGCAACTTCTTCGCGCAAGCGGATGCATTGGCTTATGGCAAGACTCCCAACGAGTTGCGTGCCGAGGGCGTGCCCGACTACCTCATCCCGCACAAGACCTTCAGCGGCAACCGTCCTTCCATGTCCCTGCTGCTGCCTTCCCTC---GACCCGTACACGACCGGCCAGCTGCTGTCCATCTAtGAGAACCGCAtTGCCACGCAAGGATTCCTCTGGGGCATCAactccTTcGAcCAGTGGGGAATCAATGGCTTCGGACGCATTGGCCGCAACTTCCTCAGGTGCTGGTGGGGTCGTGAGGAC---TCTCCTCTGGAGCTGGTCGCCATCAACGACACCGGAGGTGTCAAGCAGGCCTCTCACCTGCTGAAGTACGACTCCATGCTCGGCACATTCGCCCCCGATGTCAAGGCTGTTGGTGACAACAAGATCTCCGTTGACGGCCAGGAGTTCATGATCGTGTCGAGCCGCAACCCCCTGGATCTCCCATGGAAGGAGCTTGACATTGACTTGGTCATCGAGGGCACCGGTGTCTTCGTCGACTCCGCTGGTGCTGGCAAGCACATTGAGGCTGGTGCCAAGAAGGTGCTCATCACTGCCCCTGCCAAGGGCAGCGACATCCCCACCTACGTCGTTGGTGTCAACGACCAGGACTACGACCCCTCTGCCCCC---ATCATCAGCAACGCTTCCTGCACAACCAACTGCCTGGCACCCTTCGTCAAGATTCTCTCTGACAAGTTTGGCATTGTCAAGGGTACCATGACCACCACCCACTCCTACACCGGTGACCAGCGCCTGCTGGATGCTTCCCACCGCGATCTGCGCCGCGCCCGCGCTGCTGCCCTCAACATCGTGCCCACCTCCACCGGTGCCGCCAAGGCCGTGGCCCTGGTCCTGCCCCAGCTCAAGGGCAAGCTTAACGGCATTGCCCTGCGTGTCCCCACCCCCAACGTGTCTATCGTGGACCTGGTCATCCAGACCGAGAAGAAGACCTTCGCTGAGGAGGTCAACGCTGCCTTCCGCGAGGCTGCCAAC---------------GGCCCCCTCAAGGGCATCCTCGCCGTGTGCGACGAGCCCCTGGTGTCTGTTGACTTCCGCTGCACAGACGTGTCATCCACCATTGACTCATCCCTCACCATGGTCATGGGTGATGACATGGTCAAGGTCGTCGCCTGGTACGACAACGAATGG---------------------------------------------------------------------------------------------------------------------------------------------------------------------------------------------------------------------------------------------------------------------------------------------------------------------------------------------------------------------------------------------------------------------------------------------------------------------------------------------
Klebsormidium_flaccidum   ---------------------AGTCATATGCTTGTCTCAAAGATTAAGCCATGCATGTCTAAGTATAA-ACT--CTTTTATACT-G-T-GAAACTGCGAATGGCTCATTAAATCAGTTATAGTTTATTTGATGGTA-CCTTACTACTCGG-ATAACCGTAGTAATTCTAGAGCTAATACGTGCACCA-AATCCCGACTTCT--GGAAGGGACGTATTTATTAGATAAAAGGCCAA--TGCGGG-C---TTG-CCCGGTATTGCGGT-GAATCATGATAACTCGT-CGAATCGCA-CGGCCTTTGC--GCT--GGCGATGTTTCATTCAAATTTCTGCCCTATCAACTTTCGATGGTAGGATAGAGGCCTACCATGGTGGTAACGGGTGACGGAGAATTAGGGTTCGATTCCGGAGAGGGAGCC-TGAGAAACGGCTACCACATCCA-AGG-AAGGCAGCAGGCGCGCAAATTACCCAA-TCCTGATACAGGG--AGGTAGTGACA-------ATAAATAACAAT-GCTGGGCTTTTCAAAGTCTGGCAATTGGAATGAGTGCAATC-TAAATC-CCTCAACGAGGATCCATTGGAGGGCAAGTCTGGT-G--CCAGCAGCCGCGGTAATTCCAGCTCCAATAGCGTATATTTAAGTTGTTGCAGTTAAAAAGCTCGTAGTTGGATTTT-GGGTTGGGGC-AGCC-GGTCCGCCT--CA-----CGGTGT-G-CACCGG-----CTGACCCATCCTTCTTGCCGGGGA---CGCGC-TCCTGGCCTTAACTGG-TCGGGACGTG--------GA-GTCGGCGATGTTACTTT-GAAAAAA-TTAGAGTG-TTCAAAGCAGGCC--TACG-CT-CTGAATAC-ATTAGCATGGAATAACGT-GATA--GGA-CTCTGGTCCTATTGT-GTTGGTCTTC-GG-GACC--GGAGTAATGATT-AATAGGG-ACAG-TTGGGGATATT-CGTATTTCATTGTCAGAGGTGAAATTCTTGGATTTATGAAAGACGAACTTCTGCGAAA-GCA-TTTATCAAGGATGTTTTC-ATTAATCAA-GAACGAAAGTTGGGGG-CTCGAAGACGATCAGATACCGTCCTAGTCTCAACCATAAACGATGCCGACTAGGGATTGGCGGATG-TTAA-TTT-G-ATGACTCCGCCAGCACCTT-ATGAGAAATCA--AA-GTTTTTGGGTTCCGGGGGGAGTATGGTCGCAAGGCTGAAACTTAAAGG-AATTGACGGAAGGGCACCACCAGGAGTGG--AGCCT-GCGGCTTAATTTGACTCAACACGG-GGAAACTTA-CCAGGTCCAGACATAG-TAAGGATTGACAGATTGAGAGCTCTTTCTTGATTCTATGGG-TGGTGGTGCATGGCCGTTCTTAGTTGGTGGAGTGATTTGTCTGGTTAATTCCGATAACGAACGAGACCTCAGCCTGCTAAC-TAGTTA-CACGAAGATTCT-----TCT-CCGTG-GCC-A-ACTTCTTAGAGGGAC-TATTTGGCGTCTAC-AGCCA-A-T-GGAAGTTTGAGGCAATAACAGGTCTGTGA-TGC-CCTTAGATGTTCTGGGCCGCACG-CGCGCTACACTGATGAATTCAACGAG------TTTATAA-CCTGGGC-CGAAA-GG-TCTGGGTAATCTTGT-GAAATTTCATCGTGATGGGGATAGATTATTGCAATTATTAATCTTCAACGAGGAATTCCTAGTAAG-CGCGAGTCATCAGCTCGCGTTGATTACGT-CCCTGCCCTTTGTACACACCGCCCGTCGCTCCTACCGATTGAAT-GATCCGGTGAAGTTTTCGGATTGCGGCTACTCCGG-C-GG-TCCG-CCGCCGAAGAAGCTGTGA-GAAGTTCATTAAACCTTAT-CATTTAGAGGAAGGAGAAGTCGTAACAAGGTTTCC-------------------------------------------------------------------------------------------------------------------------------------------------------------TTATTAGGGGATAACAAAGTACGTGCAATCTCAATGAGTGCCACCGATGGACTCATGCGTGGAATGAAAGTCACTGATACGGGAGCTGCGCTGAGCGTACCTGTAGGAGAGGCTACTCTAGGCCGGATCTTTAATGTACTCGGAGGACCTGTTGATAACTTAGGCCCCGTGAAT---CATACGAAAACCTTCCCAATCCATAGACCTGCTCCAGCCTTTACCCAACTAGACACAAAACTTGCTATTTTTGAAACGGGAATCAAAGTGGTCGATTTGTTAGCCCCCTATAGACGAGGTGGAAAAATTGGATTGTTCGGAGGAGCAGGCGTGGGGAAAACAGTACTCATTATGGAGTTAATT------AACAATATTGCGAAAGCGCATGGAGGTGTGTCGGTATTTGGAGGTGTAGGCGAAAGAACTAGAGAAGGGAATGATTTGTACATGGAGATGAAAGAATCAAAGGTCATCAACGAACAAGACATCTCTGAATCTAAGGTGGCCCTTGTGTATGGACAAATGAACGAGCCACCTGGTGCACGCATGAGAGTAGGATTGACGGCTCTTACAATGGCTGAATACTTCCGTGATGTGAATAAGCAAGATGTACTTCTATTTATTGATAACATCTTTCGTTTCGTGCAAGCAGGCTCTGAAGTATCCGCCCTTCTTGGTAGGATGCCATCTGCTGTAGGATCTCAACCAACCCTAAGTACGGAAATGGGAGGTCTTCAAGAACGCATCACTTCGACTAAAGATGGCTCCATTACGTCTATTCAAGCTGTTTATGTCCCCGCGGATGACCTCACAGATCCCGCTCCAGCAACTACTTTTGCTCACCTAGATGCTACCACTGTACTTTCTAGAGGCCTAGCTGCTAAAGGCATTTATCCTGCAGTCGACCCTCTCGATTCTACCTCAACAATGCTACAACCCTGGATTGTAGGAGAAGAACATTATGAAATCGCACAGGGTGTAAAAGAGACTTTGCAAAGGTACAAAGAGTTACAAGATATTATTGCCATTCTTGGGTTAGACGAGCTTTCGGAAGAAGATCGACTTACCGTAGCTAGAGCTCGTAAGATTGAAAGATTTCTTTCTCAGCCTTTCTTTGTTGCTGAAGTATTTACTGGTTCTCCTGGCAAATATGTTAGCTTAGCAGAAACAATCAAAGGTTTTCAATTGATCTTATCAGGACAAATGGATTCATTG-----------------------------------------------------------------------------------------------------------------------------------------------------------------------------------------------------------------------------------------------------------------------------------------------------------------------------------------------------------------------------------------------------------------------------------------------------------------------------------------------------------------------------------------------------------------------------------------------------------------------------------------------------------------------------------------------------------------------------------------------------------------------------------------NGCWACAGCTGGCACTAGTGAAGAAATGATTAAAAGAGCACAATGTGCTAAAGATTTTGGCGTGCCTATTATTATGCATGATTACCTTACTGGTGGTTTTACTGCTAACACTAGTTTATCACATTATTGTCGAGATAATGGTTTATTATTACATATTCACCGTGCAATGCATGCGGTTATTGACAGACAAAGAAACCATGGTATACATTTCCGTGTGTTAGCTAAAGCTTTACGTCTGTCTGGCGGTGATCATATTCATTCTGGTACTGTCGTTGGTAAATTAGAAGGAGAACGAGCAGTTACATTGGGTTTCGTGGATCTTTTACGTGATGATTACATTGAAAAAGATAGAAGCAGAGGTATTTATTTCACTCAAGATTGGGCTTCTATGCCAGGTGTAATGCCTGTAGCTTCTGGTGGTATTCACGTATGGCATATGCCAGCACTAACAGAAATTTTTGGAGATGATTCTTGTTTACAATTTGGAGGTGGAACTCTAGGTCATCCATGGGGAAATGCTCCTGGTGCAGTAGCTAATCGTGTTGCTTTAGAAGCTTGTGTTCAAGCACGTAACGAAGGCCGTGATTTAGCTCGTCAAGGAAATGAAGTTATTCGTGAAGCATGTAAATGGAGTCCTGAATTGGCCGCTGCT------ATGCCGAAGATCGCCTATTACCGCAACTATGGCAAAACCTTCAAGAAGCCAAGGCGTCCATTTGTGAAGGAGCGCCTGGACGCTGAGCTGAAGTTGGTGGGCGAGTACGGGCTCCGGAACAAGCGTGAGCTGTGGCGCGTGCAGCACGCCCTCAGCAAGATCCGCAACAATGCCAGGACGCTGCTGACGCTGGACGAGAAGAACACCAGGAGAATCTTTGAGGGAGAGGCTCTCCTGCGGCGCATATTCCGGTACGGTCTCCTCGAT---GAGACCCAGAACAAGCTGGATTACGTGCTGGCTCTGACGGTGGAGAACTTTCTGGAGCGGAGGCTGCAGACCCAGGTCTTCAAGGCTGGGCTCGCCAAGTCCATCCACCACGCTAGAGTG------------------------------------------------------------------------------------------------------------------------------------------------------------------TTTGAACACGCCCGTCATGGGTCCCTGGGGTTCTTGCCCAAGAAGAGGGCCAAGCGTATCAGAGGAAAGGTCAAGTCCTGGGCCAAGGATGATCCAAGCAAGGCCCCTCAGCTCCAGGCTTTCCTGGGCTACAAGGCTGGCATGACACATATCATGCGCGATGTGGACAAGCCGGGCTCGAAGCTCCACAAGAAGGAGACTTGTGAGGCTGTGACCATTGTTGAGACCCCTCCCATGGTTATTGTCGGTGTTGTGGGATACATCAAGACTCCACGCGGCCTCCGCAGTCTGGCCACCGTGTGGGCACAGCATCTGGATGAGAGCGTGAAGAGGCGGTTTTACAAGAGGTTCGGCCAGTCCAAGAAGAAGGCCTTCACCAAGTATGTCAAGAGCAAGTATGGCAAGAAGGGGGTGGACTCAGACCTGGAGAGGATCAAGAAGTACTGCTCTGTTGTCCGAGTCTTGGCCCACACTCAGGTG---AAGCTTATCAAGGGAATTGGGCAGAAGAAGGCGCACCTGATGGAGGTTCAGATCAACGGTGGCAGCGTGGCTGACAAGGTTGACTTTGCCGTCAAATACTTTGAGAAGAAGGTCGGGGT---------------------------------------------------------------------------------------------------------------------------------------------------------------------------------------------------------------------------------------------------------------------------------------------------------------------------------------------------------------------------------------------------------------------------------------------------------------------------------------------------------------------------------------------------------------------------------------------------CaAGGCGCGCGGGTCGGACCTGCGGGTTCATTTCAAGAACACGCGTGAGTCAGCCCAAGCCATCAAGCACATGACCCTGGTCAGGGCCAAGGCCTATCTGGAGGATGTTGTCGCCCACAAGCAGGTGATCCCCTTCAGGCGGTTCTGCGGAGGCGTCGGGCGGACGGCG---CAGGCCAAGAACGTGGGCCAGAGCAAYGGGCAGGGGAGRTGGCCCAAGAAGTCCTGCGAGTTCCTGCTGAACCTGCTCAAGAATGCAGAGAGCAACGCAGAGGTCAAGGGTCTTGATGTGGACACGTTGGAGATYACCCACATCCAGGTGAACAAGGCGCAGAAGCAGAGGAGAAGAACGTACCGKGCGCAYGGYCGCATCAACCCGTACAtg------------------------------------------------------------------------------------------------------------------------------------------------------------------------------------------------------------------------------------------------------------------------------------------------------------------------------------------------------------------------------------------------------------------------------------------------------------------------------------------------------------------------------------------------------------------------------------------------------------------------------------------------------------------------------------------------------------------------------------------------------------------------------------------------------------------------------------------------------------------------------------------------------------------------------------------------------------------------------------------------------------------------------------------------------------------------------------------------------------------------------------------------------------------------------------------------------------------------------------------------------------------------------------------------------------------------------------------------------------------------------------------------------------------------------------------------------------------------------------------------------------------------------------------------------------------------------------------------------------------------------------------------------------------------------------------------------------------------------------------------------------------------------------------------------------------------------------------------------------------------------------------------------------------------------------------------------------------------------------------GGTATCAACGGGTTCGGAAGAATCGGACGTAACTTCCTCAGGTGCTGGAATGGCAGGGAAAAC---TCACCTCTTGAGGTCGTTGTCATCAACGACACCGGGGGTGTGAAGCAGGCCTCCCACTTGCTTAAGTATGACTCCATCCTTGGCACATTCGACGCTGATATCAAGGTTGTCGGCGACGATGCCATCTCTGTTGATGGCAAGGTCATCAAGATTGTCTCCAACAGGGACCCCACAAAGCTTCCATGGGGAGAGATGGACATTGACCTGGTCATTGAGGGGACCGGCGTGTTTGTGGATGAGGCCGGCGCTGGCAAGCATCTGCAGGCAGGCGCCAAGAAGGTGCTCATCACCGCCCCCGGGAAGGGC---AACATCCCCACCTACGTGGTGGGAGTCAGCGAGGAGAAGTACAAGCACTCCGAGGCC---ATCATCAGCAACGCTTCCTGCACAACCAACTGCTTGGCACCTTTCGTCAAGGTTTTGGACCAGAAATTCGGTGTGATCAAGGGCACCATGACCACGACCCACTCCTATACCGGTGACCAGCGCCTGCTGGACGCCTCTCACCGCGACCTGCGCCGTGCTCGGGCCGCTGCCCTCAGCATTGTGCCCACCTCCACCGGAGCCGCCAAGGCCGTCGCCCTGGTGCTGCCCCAGCTCAAGGGCAAGCTCAACGGAATTGCTCTCCGCGTGCCCACCCCCAATGTCTCTGTGGTTGACCTTGTTATCCAGACTGAGAAGAAGACCTTCGCTGAGGAGGTGAACAACGCCTTCCGGGAGGCTGCCAAC---------------AATGAGCTCAAGGGGATCCTCGCCGTCAACGACGAGCCCCTTGTGTCCATTGACTTCAGATGTTCCGACGTCTCCTCCACCGTGGACTCTTCTCTTACAATGGTCCTGGGTGACGACATGGTCAAGGTGGTGGCCTGGTATGATAACGAGTGG-------------------------------------------------CGGGCGTTGCCAACACGTGCGCCATCATTGCTGGGGGTGAGGATGGGTTCAAGGTGAAGGCTGGAAAGTACACACTGAAGAAGTTGTGTTTGGAGCCCACTTCCTTCACGGTCAAGGCAGAG------TCACAGTTCAAGGACAAGAAAGAGGATTTCCAGAAAACGAAGCTGATGACGAGGTTGACATACACACTCGATGAGATTGAGGGACCCCTTGAGGTTGGTAATGACGGCAGCCTCAAGTTC---GAGGAGAAGGACGGCATTGATTACGCCGCCGTCACTGTCCAGCTACCAGGAGGAGAGAGGGTGCCTTTCCTCTTCACCATCAAGGAGCTGAACGCCACCGGAGGACCTTTCTTGGTGCCCTCATACCGGGGTTCCTCTTTCTTGGACCCCAAGGGCCGCGGTGGTTC----------
Entransia_fimbriata       --------------------------------------AAAGATTAAGCCATGCATGTCTAAGTATAA-ACGC---TTTATACT-G-T-GAAACTGCGAATGGCTCATTAAATCAGTTATAGTTTATTTGATGGTA--CTCACTACTCGG-ATAACCGTAGTAATTCTAGAGCTAATACGTGCACCA-AATCCCGACCTCT--GGAAGGGACGTATTTATTAGATAAAAGACCAA-T-GCGGG-C---TCGCCCGG-TATTGCGGT-GAATCATGATAACTCGT-CGAATCGCA-CGGCCT-TT---GCGCTGGCGATGTTTCATTCAAATTTCTGCCCTATCAACTTTCGATGGTAGGATAGAGGCCTACCATGGTGGTAACGGGTGACGGAGAATTAGGGTTCGATTCCGGAGAGGGAGCC-TGAGAAACGGCTACCACATCCA-AGG-AAGGCAGCAGGCGCGCAAATTACCCAA-TCCTGATACAGGG--AGGTAGTGACA-------ATAAATAACAAT-GCTGGGCTTATTCAAGTCTGGCAATTGGAATGAGTACAATC-TAAATC-CCTTAACGAGGATCCATTGGAGGGCAAGTCTGGT-G--CCAGCAGCCGCGGTAATTCCAGCTCCAATAGCGTATATTTAAGTTGCTGCAGTTAAAAAGCTCGTAGTTGGATTTT-GGGCTGGGGC-GGCC-GGTCCGCCT--TTT----AGGTG-TGCACTGGC--C-G--ACCCATCCTTCT-TGCCGGGGA---CGTGC-TTCTGGCCTTCATTGGTTCGGGACGCG--------GA-GTCGGCGATGTTACTTT-GAAAAAA-TTAGAGTG-TTCAAAGCAGGCC--TACG-CT-CTGAATAC-ATTAGCATGGAATAACGT-GATA--GGA-CTCTGGTCCTATTGT-GTTGGTCTTC-GG-GACC--GGAGTAATGATT-AATAGGG-ACAG-TTGGGGGCATT-CGTATTTCATTGTCAGAGGTGAAATTCTTGGATTTATGAAAGACGAACTTCTGCGAAA-GCA-TTTGCCAAGGATGTTTTC-ATTAATCAA-GAACGAAAGTTGGGGG-CTCGAAGACGATCAGATACCGTCCTAGTCTCAACCATAAACGATGCCGACTAGGGATTGGCGGATG-TTTC-TAA-G-ATGACTCCGCCAGCACCTT-ATGAGAAATCA--AA-GTTTTTGGGTTCCGGGGGGAGTATGGTCGCAAGGCTGAAACTTAAAGG-AATTGACGGAAGGGCACCACCAGGAGTGG--AGCCT-GCGGCTTAATTTGACTCAACACGG-GGAAACTTA-CCAGGTCCAGACATAG-TAAGGATTGACAGATTGAGAGCTCTTTCTTGATTCTATGGG-TGGTGGTGCATGGCCGTTCTTAGTTGGTGGAGTGATTTGTCTGGTTAATTCCGATAACGAACGAGACCTCAGCCTGCTAAC-TAGTTA-CACGGAGATT-----CTTCT-CCGTG-GCC-A-ACTTCTTAGAGGGAC-TATTTGGCGTCTAT-AGCCA-A-T-GGAAGTTTGAGGCAATAACAGGTCTGTGA-TGC-CCTTAGATGTTCTGGGCCGCACG-CGCGCTACACTGATGAATTCAACGAG------TACACAA-CCTGGGC-CGGAA-GG-CCTGGGTAATCTTTT-GAAATTTCATCGTGATGGGGATAGATTATTGCAATTATTAATCTTCAACGAGGAATTCCTAGTAAG-CGCGAGTCATCAGCTCGCGTTGATTACGT-CCCTGCCCTTTGTACACACCGCCCGTCGCTCCTACCGATTGAAT-GATCCGGTGAAGTTTTCGGATTGCGGCGACGCTGG-C-GG-TTCGCCGCTGGTGAC-GCCGTGA-GAAGTTCATTAAACCTTAT-CATTTAGAGGA-------------------------------------------------------------------------------------------------------------------------------------------------------------------------------------TTGTTAGGAGACAATAGAGTCAGAGCAGTATCTATGAGTGCTACGGACGGTTTAATGAGAGGAATGGATGTTATTGATACTGGAGCTCCTTTAAGTGTGCCTGTAGGGGAAGCTACTCTTGGGCGTATTTTCAATGTTCTAGGAGAACCAGTAGATAATTTAGGTCCGGTAAAC---AATTCTTTGACTGCACCTATTCATCGTAATTCACCCGCTTTTATTCAGCTAGATACCAAATTATCTATTTTTGAAACAGGAATTAAAGTAGTAGACTTATTAGCTCCTTATCGTAGAGGTGGAAAGATTGGTTTGTTTGGAGGAGCGGGAGTTGGTAAAACTGTTTTGATTATGGAGCTGATC------AATAATATTGCTAAAGCTCATGGGGGTGTGTCTGTTTTTGGAGGAGTAGGCGAAAGAACGCGTGAAGGTAACGATCTTTATATGGAAATGAAAGAATCAAAAGTTATCAATGAAAAAAATATAGCCGAATCTAAAGTAGCACTTGTATACGGTCAAATGAATGAACCACCAGGAGCACGTATGCGAGTAGGATTGACTGCTTTAACTATGGCAGAATATTTTAGGGATGTAAATAAGCAAGATGTACTTTTATTTATTGACAATATTTTTAGATTTGTACAAGCAGGATCTGAAGTTTCTGCTCTTTTAGGAAGAATGCCTTCTGCAGTAGGATATCAACCTACTTTAAGTACAGAAATGGGAACCTTACAAGAAAGGATTACTTCCACCAAAGAAGGATCTATTACCTCCATTCAAGCCGTTTATGTACCTGCAGACGACTTAACTGATCCAGCTCCTGCTACTACTTTTGCCCATCTAGACGCTACCACTGTATTATCCAGAGGTTTAGCTGCAAAAGGAATTTATCCAGCAGTAGACCCTTTAGATTCCACTTCTACTATGCTACAACCTTGGATCGTGGGAGAAGAGCATTATGACATCGCTCAAGGAGTTAAAGAAACCTTACAACGTTATAAAGAATTACAAGATATTATTGCTATTCTTGGTTTAGATGAATTATCTGAAGAAGACAGATTAGTAGTAGCACGTGCAAGAAAAATTGAACGTTTTCTTTCTCAGCCTTTCTTTGTCGCCGAAGTTTTTACGGGCTCTCCTGGGAAATATGTAAGTTTGGCAGATACCATTAAAGGTTTTCAAATGATTTTATCTGGTCAATTAGATAGCTTG-------------------------------------------------------------------------------------------------------CTACTTACTACACTCCTGATTATGAGACCAAAGAGACTGATATNNNANCNGCATTCAGGATGACTCCTCAACCTGGGGTTCCTGCCGAAGAAGCAGGGGCAGCTGTTGCAGCTGAGTCTTCAACTGGTACCTGGACCACTGTGTGGACCGATGGGCTAACCAACCTTGATCGTTATAAAGGCCGCTGCTACGACATTGAGCCTGTTGCTGGTGAGGAAAACCAGWACATTGCCTACGTGGCATACCCATTGGACCTTTTTGAAgAGGGCTCAGTCACCAACCTCTTTACCTCCATTGTAGGTAATGTATTCGGTTTCAAAGCACTTCGTGCTCTCAGACTCGAAGATCTTCGTATTCCTCCAGCTTACGTCAAAACTTTCCAAGGTCCTCCTCATGGTATTCAAGTCGAGCGTGATAAGCTAAACAAATATGGTCGACCTTTACTTGGTTGCACTATTAAGCCTAANCTTGGTCTTTCAGCTAAAAACTACGGTCGAGCTGTTTAtGAAtGCCTACGTGGTGGTTTGGACTTCACAAAGGATGATGAGAACGTGAACTCTCAGCCTTTCATGCGCTGGAGAGATAGGTTCCTTTTTGTAGCAGAAGCTACCTTTAAGGCTCAAGCTGAAACAGGTGAAATTAAGGGTCACTACCTCAATGCCACTGCTGGAACCTCTGAAGAGATGATGAAAAGAGCTGCATTTGCAAGAgAACTAGGTGCACCAATCGTTATGCACGATTACCTTACTGGTGGCTTTACTGCAAACACAACCCTTTCACACTACTGCCGTGATAACGGTCTGCTACTACACATTCACCGTGCTATGCATGCTGTGATTGATCGCCAAAGAAATCATGGTATTCATTTCCGTGTTTTAGCGAAAGCACTTCGTCTCTCTGGTGGTGACCATATTCACTCCGGTACTGTTGTGGGTAAACTTGAAGGTGAACGCGAAGTTACTCTTGGCTTTGTAGACCTTTTGAGAGATGATTACATCGAAAAAGATAGAAGCCGAGGTATTTACTTTACTCAAGACTGGGTTTCTCTTCCCGGTGTTCTTCCTGTAGCCTCTGGCGGTATTCATGTTTGGCATATGCCTGCTCTTACCGAGATCTTTGGTGATGATTCTGTCCTTCAGTTTGGTGGTGGCACTCTCGGTCACCCTTGGGGGAACGCTCCTGGCGCCGTTGCAAACCGTGTGGCGCTTGAAGCATGTGTCCAAGCANgTAATGAAGGTCTCGATCTAGCTCGYGAAGgCAaTCANg-----------------------------------------------------------------------------------------------------------------------------------------------------------------------------------------------------------------------------------------------------------------------------------------------------------------------------------------------------------------------------------------------------------------------------------------------------------------------------------------------------------------------------------------------------------------------------------------------------------------------AAGTTTGAACACGCACGACACGGGTCTCTTGGGTTCTTACCCAGGAAGCGCTCAAAGCGCATTCGCGGGAAGGTTAAGTCTTTCCCCAGGGATGACCCCACCAAGCCTCCGGGGCTCACTGCTTTCATGGGCTACAAGGCTGGCATGACCCACATCATGCGCGACGTGGACAAGCCTGGATCCAAGCTGCACAAGAAGGAGGCCTGCGAGGCTGTGACCATCATCGAGGCCCCGCCCATCGTTGTGGTGGGCCTTGTCGGGTACGTGAAGACACCGCGCGGCCTGCGCTCCCTAGTGACAGTCTGGGCGCAGCACCTGAGTGAGGAGGTGATCCGCCGCTTCTACAAGAACTACGCCAAGTCCAAGAAGAAGGCGTTCACCAAGTACAGGAAG---CAGTACGGCAAGAAGGATGTCGACAAGCAGCTGGAGCGCATGAAGAAGTACTGCCAGGTGATCCGGGTCCTTGCCCACACCCAGGTG---AAGAAGGTGAAGGGCATCAGGCAGAAGAAGGCCCACATCATGGAGATCCAGGTGAACGGGGGCTCCGTGGCGGAGAAGGTGGACTTTGGCGTGAAGTACTTTGAGAAGGCCATCCCCATCGATGCGGTCTTCAACAAGGACGAGATGGTGGACATCATCGGTGTCACCAGGGGTCACGGGTATGAGGGCGTGGTGactcgctggggtgtcacccggc----------------------------------------------------------------------------------------------------------------------------------------------------------------------------------------------------------------------------------------------------------------------------------------------------------------------------------------------------------------------------------------------------------------------------------------------------------------------------------------------------------------------------------------------------------------------------------------------------------------------------------------------------------------------------------------------------------------------------------------------------------------------------------------------------------------------------------------------------------------------------------------------------------------------------------------------------------------------------------------------------------------------------------------------------------------------------------------------------------------------------------------------------------------------------------------------------------------------------------------------------------------------------------------------------------------------------------------------------------------------------------------------------------------------------------------------------------------------------------------------------------------------------------------------------------------------------------------------------------------------------------------------------------------------------------------------------------------------------------------------------------------------------------------------------------------------------------------------------------------------------------------------------------------------------------------------------------------------------------------------------------------------------------------------------------------------------------------------------------------------------------------------------------------------------------------------------------------------------------------------------------------------------------------------------------------------------------------------------------------------------------------------------------------------------------------------------------------------------------------------------------------------------------------------------------------------------------------------------------------------------------------------------------------------------------------------------------------------------------------------------------------------------------------------------------------------------------------------------------------------------------------------------------------------------------------------------------------------------------------------------------------------------------------------------------------------------------------------------------------------------------------------------------------------------------------------------------------------------------------------------------------------------------------------------------------------------------------------------------------------------------------------------------------------------------------------------------------------------------------------------------------------------------------------------------------------------------------------------------------------------------------------------------------------------------------------------------------------------------------------------------------------------------------------------------------------------------------------------------------------------------------------------------------------------TGACCTATTGCAAGTTAAGGGTACTGGCATTGCCAATCAGTGCCCCAAGCTCGGCTCCGCTGAGCCTGGGCTTAAGGTCAAGCCAGGGAAGTACGCCGTGGAGAAGCTATGCCTTGAGCCCACCTCGTTCACCGTGAAGGCTCCT------GGCCCACTCAAGGATTCCCCTGTAGCCTTCCAGAAGACCAAGCTCATGACTAGATTGACCTACACCTTGGATGAGAACGAGGGCACCCTTGATGTTGGCAGCGATGGCAGCCTGAAGTTCGAGAAGGCGGCAGATGGCATTGACTACGCGGCAGTAACCGTCCAGATCCCAGGTGGTGAGAGGGTGCCATTCCTCTTCACCATTAAGAACCTCGTTGCCACTGGGGGTGACTTCCTCGTGCCCTCTTACAGAGGCTCCTCTTTCTTGGACCCCAAGGGCCGTGGTGGTTC----------
Coleochaete               ---------------------AGTCATATGCTTGTCTCAAAGATTAAGCCATGCATGTCTAAGTATAA-ACTGA--TCTATACT-G-T-GAAACTGCGAATGGCTCATTAAATCAGTTATAGTTTATTTGATGGTA-CC--ACTACTCGG-ATAACCGTAGTAATTCTAGAGCTAATACGTGCACCG-ACTCCCGACTTCT--GGAAGGGACGTATTTATTAGATAAAAGACCAA--TGCGGG-C---TCG-CCCGGTATTGCGGT-GAATCATGATAACTCCT-CGAATCGCA-CGGCC-CTGC--GCC--GGCGATGTTTCATTCAAATTTCTGCCCTATCAACTTTCGATGGTAGGATAGAGGCCTACCATGGTGGTAACGGGTGACGGAGAATTAGGGTTCGATTCCGGAGAGGGAGCC-TGAGAAACGGCTACCACATCCA-AGG-AAGGCAGCAGGCGCGCAAATTACCCAA-TCCTGATACAGGG--AGGTAGTGACA-------ATAAATAACAAT-ACTGGGCTTTTATAAGTCTGGTAATTGGAATGAGTACAATC-TAAATC-TCTTAACGAGGATCCATTGGAGGGCAAGTCTGGT-G--CCAGCAGCCGCGGTAATTCCAGCTCCAATAGCGTATATTTAAGTTGTTGCAGTTAAAAAGCTCGTAGTTGGATTT-CGGGTTGGAGC-GACC-GGTCCGCCC--TTT----GGGTGT-G-CACTGG----TTTCTCCATCCTTCT-TGTCGGGGA---CGCGC-TTCTTGCCTTAACTGG-CTGGGACGTG--------GA-GTCGGCGATGTTACTTT-GAAAAAA-TTAGAGTG-TTCAAAGCAGGC--ATAGG-CT-CTGAATAC-ATTAGCATGGAATAACAT-TATA--GGA-CTCCGGTTCTATTGT-GTTGGTCTTC-GG-GACC--GGAGTAATGATT-AATAGGG-ACAG-TTGGGGGCATT-CGTATTTCATTGTCAGAGGTGAAATTCTTGGATTTATGAAAGACGAACTTCTGCGAAA-GCA-TTTGCCAAGGATGTTTTC-ATTAATCAA-GAACGAAAGTTGGGGG-CTCGAAGACGATCAGATACCGTCCTAGTCTCAACCATAAACGATGCCGACTAGGGATCGGCGGATG-TTAA-TTT-G-ATGACTCCGCCAGCACCTT-ATGAGAAATCA--AA-GTTCTTGGGTTCCGGGGGGAGTATGGTCGCAAGGCTGAAACTTAAAGG-AATTGACGGAAGGGCACCACCAGGAGTGG--AGCCT-GCGGCTTAATTTGACTCAACACGG-GGAAACTTA-CCAGGTCCAGACATAG-TAAGGATTGACAGATTGAGAGCTCTTTCTTGATTCTATGGG-TGGTGGTGCATGGCCGTTCTTAGTTGGTGGAGTGATTTGTCTGGTTAATTCCGTTAACGAACGAGACCTCAGCCTGCTAAC-TAGTTA-CACAAAGGTTCT-----CCT-TTGTG-GTC-A-ACTTCTTAGAGGGAC-TATCGG-CTTCT---AGCCG-A-T-GGAAGTTTGAGGCAATAACAGGTCTGTGA-TGC-CCTTAGATGTTCTGGGCCGCACG-CGCGCTACACTGATGAATTCAACGAG------TTTATAA-CCTGGAC-CGAAA-GG-TCCGGGTAATCTTTT-GAAATTTCATCGTGATGGGGATAGATTATTGCAATTATTAATCTTCAACGAGGAATTCCTAGTAAG-CGCGAGTCATCAGCTCGCGTTGATTACGT-CCCTGCCCTTTGTACACACCGCCCGTCGCTCCTACCGATTGAAT-GATCCGGTGAAGTTTTCGGATTGCGGCGACCCTGG-C-GG-TTCG-CCGCCGGTGACGCTGTGA-GAAGTTCATTAAACCTTAT-CATTTAGAGGAAGGAGAAGTCGTAACAAGGTTTCC------------------------------------------------------------------------------------------------------------------------------------------------------------ACTGTTAGGAGATAATAAAGTTAGAGCAGTATCAATGAGTGCTACCGATGGTCTTATGAGAGGTATGGACGTTATTGATACAGGAGCTCCTTTAAGTGTGCCTGTTGGAGAAGTTACTTTAGGAAGAATTTTTAACGTATTAGGAGAACCTGTAGATGAGTTAGGTCCTGTAGAT---GCTACAACTACATTTCCAATCCATCGTTCTGCACCTGCTTTTACGCAATTAGATACAAAATTGTCTATTTTTGAAACAGGTATAAAAGTAGTAGATCTTTTAGCACCATATCGACGTGGTGGAAAAATTGGTTTATTTGGGGGAGCTGGTGTTGGTAAAACAGTATTAATTATGGAATTAATT------AATAATATTGCAAAAGCTCATGGTGGAGTTTCTGTATTTGGTGGAGTAGGCGAACGTACCAGAGAAGGAAATGACCTTTATATGGAAATGAAAGAATCTAAAGTTATTAATGAAGAAAATATATCTGAATCTAAAGTTGCTTTAGTGTATGGTCAAATGAATGAACCACCTGGTGCACGTATGAGAGTAGGTTTAACTGCCTTAACAATGGCTGAATATTTTCGAGATGTAAATAAACAAGATGTTTTGTTATTTATAGATAATATATTCCGTTTTGTTCAAGCAGGTTCTGAAGTTTCCGCTTTATTAGGTAGAATGCCATCAGCTGTAGGATATCAACCAACTTTAAGTACTGAAATGGGTACTTTACAAGAAAGAATTACTTCTACTAAAGAAGGATCCATTACATCAATTCAAGCAGTTTATGTTCCTGCAGATGATTTAACAGATCCAGCTCCTGCAACTACATTTGCACATTTAGATGCAACTACAGTATTATCTCGTGGATTAGCTGCGAAAGGTATTTATCCAGCTGTTGATCCATTAGATTCTACATCAACGATGCTTCAACCTTGGATTGTAGGACAAGAACATTATGAAACAGCTCAAGGTGTTAAACAAACTTTACAGCGTTATAAAGAACTTCAAGATATTATTGCTATTCTTGGATTAGATGAATTGTCTGAAGAAGATCGTTTAACTGTAGCTAGGGCACGTAAAATTGAACGTTTCTTGTCACAACCATTTTTTGTAGCAGAAGTTTTTACAGGTTCGCCTGGTAAATATGTTAGCTTAGTAGAAACTATAAAAGGTTTTCAATTGATATTATCTGGAGATTTAGATGCTTTA-----------------------------------------------------------------AGGTACTGGCTTCAAAGCAGGAGTAAAAGATTATAGATTAACTTATTACACTCCTGAGTATGAAACTAAAGATACAGATATCTTAGCTGCTTTCCGCATGACTCCACAACCTGGAGTACCACCAGAAGAAGCTGGAGCTGCAGTAGCTGCAGAATCTTCTACTGGTACATGGACTACAGTATGGACTGATGGTTTAACTAGTCTTGATCGTTACAAAGGTAGATGCTATGATATTGAACCTGTAGCTGGAGAAGATAATCAATATATTGCATATGTTGCATATCCATTAGATTTATTCGAAGAAGGATCTGTTACGAATTTATTTACATCTATTGTAGGTAACGTATTTGGATTTAAAGCTTTAAGAGCTTTACGTTTAGAAGATCTAAGAATCCCTCCTGCTTACTCTAAAACTTTCCAAGGACCTCCTCATGGTATTCAAGTTGAAAGAGATAAATTAAATAAATATGGTCGTCCATTATTAGGATGTACTATTAAACCAAAATTAGGTTTATCTGCTAAAAATTATGGTAGAGCAGTTTACGAATGTCTTCGTGGTGGTCTTGATTTTACTAAAGACGATGAGAATGTAAATTCTCAACCATTTATGCGTTGGAGAGATAGATTCTTATTTGTAGCAGAAGCAATTTTCAAATCTCAAGCAGAAACTGGTGAAATCAAAGGACATTACCTAAATGCAACTGCTGGTACATCAGAAGAAATGATGAAAAGAGCTCAATTCGCAAGAGAATTAGGTGTGCCAATTATTATGCATGACTACTTAACTGGAGGTTTTACTTCAAATACTAGTCTTTCTCATTATTGCAGAGATAATGGCTTGTTATTACATATTCACAGAGCTATGCATGCTGTAATTGACCGTCAAAAAAATCATGGTATTCATTTCCGTGTTTTAGCTAAAGCATTACGTATGTCTGGTGGTGATCATATCCATTCTGGTACAGTAGTTGGTAAATTAGAAGGTGAGCGCGAAGTAACATTAGGATTCGTAGATTTACTACGTGATGATTATATTGAAAAAGATCGTAGTAGAGGTATTTATTTTACTCAAGATTGGGTTTCTATGCCTGGTGTATTACCAGTAGCTTCTGGTGGTATTCACGTATGGCACATGCCTGCATTAACTGAAATTTTTGGTGATGATTCAGTACTACAGTTTGGTGGTGGTACCCTAGGACATCCATGGGGTAATGCACCAGGTGCAGTAGCTAACCGTGTTGCTTTGGAGGCTTGTGTACAAGCTCGTAATGAAGGTCGTGATCTTGCTCGTCAAGGTAATGATGTTATT------------------------------------------------------------------------------------------------------------------------------------------------------------------------------------------------------------------------------------------------------------------------------------------------------------------------------------------------------------------------------------------------------------------------------------------------------------------------------------------------------------------------------------------------------------------------------------------------------------------------------------------------------------------------------------------------------------------------------------------------------------------------------------------------------------------------------------------------------------------------------------------------------------------------------------------------------------------------------------------------------------------------------------------------------------------------------------------------------------------------------------------------------------------------------------------------------------------------------------------------------------------------------------------------------------------------------------------------------------------------------------------------------------------------------------------------------------------------------------------------------------------------------------------------------------------------------------------------------------------------------------------------------------------------------------------------------------------------------------------------------------------------------------------------------------------------------------------------------------------------------------------------------------------------------------------------------------------------------------------------------------------------------------------------------------------------------------------------------------------------------------------------------------------------------------------------------------------------------------------------------------------------------------------GCCCTTGTTTGCGACAATGGGTCTGGAATGGTGAAGGCTGGATTCGCCGGTGATGATGCACCTCGGGCAGTTTTCCCAAGTATTGTTGGCAGACCCCGTCACCAGGGTGTTATGGTGGGTATGGGGCAGAAGGATGCCTATGTTGGTGATGAGGCACAGTCTAAAAGGGGTATCCTTACCCTGAAGTATCCCATTGAGCATGGCATTGTGACCAACTGGGATGATATGGAGAAGATCTGGCATCACACGTTCTACAATGAGCTTCGTGTTGCACCGGAAGAGCACCCTGTGCTTCTTACAGAGGCTCCTCTGAATCCCAAGGCGAACAGAGAGAAGATGACCCAGATTATGTTTGAGACTTTCAGTGTGCCTGCAATGTATGTTGCCATTCAGGCGGTGCTGTCACTGTATGCATCTGGTCGTACTACTGGTATCGTTCTGGACTCTGGAGATGGTGTCACTCACACTGTGCCTATTTACGAGGGTTATGCACTCCCTCACGCTATCCTTCGGCTGGATCTTGCTGGACGCGATCTCACCGATTACATGATGAAGATTCTGACAGAGAGGGGCTATGCTTTCACCACCACTGCTGAGCGTGAAATTGTCAGGGATATCAAGGAGAAGTTGGCATATGTTGCCCTTGACTTTGAGCAGGAGATGCAGACAGCTCAAAACAGTTCTTCA---TTGGAGAAAAGCTATGAGTTGCCTGATGGACAGGTGATCACAATCGGATCTGAGCGGTTCCGTTGCCCAGAGGTCCTTTTCAACCCGGCTCTCATCGGTATGGAATCTGCT---------GGCATTCATGAGACTACCTACAATTCTATCATGAAGTGCGACGTCGATATTCGTAAGGACTTGTACGGAAACATTGTGCTTTCTGGTGGTACAACCATGTTCCCTGGTATTGCTGACCGCATGAGCAAGGAGATCACAGCACTTGCACCCAGCAGCATGAAGATCAAGGTGGTTGCTCCTCCAGAGAGGAAGTACAGTGTCTGGATCGGTGGTTCTATCCTTGCCTCTCTCAGCACCTTCCAACAG---ATGTGGATTGCCAAGTCCGAGTATGATGAATCAGGCCCATCTATCGTGCACAGGAAGTGCTTC------------------------------------------------------------------------------------------------------------------------------------------------------------------------------------------------------------------------------------------------------------------------------------------------------------------------------------------------------------------------------------------------------------------------------------------------------------------------------------------------------------------------------------------------------------------------------------------------------------------------------------------------------------------------------------------------------------------------------------------------------------------------------------ATTAATGGGTTCGGTCGCATTGGACGGAACTTCATCCGGTGTTGGCATGGAAGGGGCAAGGACTCTCCCCTCGAAGTCATTGCCATTAACGACACTGGAGGTGTCAAGCAGGCCTCTCACCTGCTTAAGTATGACTCCATGCTTGGAACGTTTGGGGCTGAGGTGAAAATTGTTGGTGATGATGCCATCTCCGTGGACGGCCACGTCATCAAGGTGGTGTCAGACAGGAACCCCTTGAACATGCCTTGGGGGAAGATGGGTGTTGATTTGGTCATTGAGGGAACTGGAGTCTTTGTGGACTCTGAGGGTGCTGGTAAGCACATCACTGCCGGTGCCAAGAAGGTTCTTATCACAGCTCCAGGAAAGGGCAAGGACATCCCCACATATGTCGTGGGTGTGAATGCTCAGAACTACAAGCACACTGATACC---ATCATCAGCAATGCTTCTTGCACCACTAACTGCCTTGCCCCCTTCGTTCAGATTCTTGATGCCAAGTTTGGACTCATCAAGGGCACAATGACAACCACACATTCTTACACTGGAGATCAGCGCCTGCTCGATGCATCCCACAGGGATCTTCGACGTGCCCGTGCTGCAGCCCTTAACATTGTTCCCACATCCACTGGTGCTGCCCAAGCTGTTGCATTGGTGTTGCCTCAATTGAAAGGAAAGCTTAATGGCATTGCCCTTCGCGTGCCAACACCAAATGTGTCTGTTGTGGATCTTGTTATCCAGACTGAGAAGAAGACTTTTGCTGAGGAAGTGAATGCAGCTTTCCGTGAGGCAGCCAAT---------------GGACCCCTGAAGGGAATCCTTGCCGTCTGTGACGAGCCCCTTGTATCAGCTGACTTCAGGCTCTCAGATGTCTCATCCACTGTTGACTCGTCTCTGACAATGGTTATGGGTGATGACATGGTTAAGGTGGTTGCATGGTACGATAACGAGTG----------------------------------------------------------------------------------------------------------------------------------------------------------------------------------------------------------------------------------------------------------------------------------------------------------------------------------------------------------------------------------------------------------------------------------------------------------------------------------------------
Spirogyra                 ------------------------------------------------------------------------------------------------------------------------------------------------------------------------------------------------------------------------------------------------------------------------------------------------------------------------------------------------------------------------------------------------------------------------------------------------------------------------------------------------------------------------------------------------------------------------------------------------------------------------------------------------------------------------------------------------------------------------------------------------------------------------------------------------------------------------------------------------------------------------------------------------------------------------------------------------------------------------------------------------------------------------------------------------------------------------------------------------------------------------------------------------------------------------------------------------------------------------------------------------------------------------------------------------------------------------------------------------------------------------------------------------------------------------------------------------------------------------------------------------------------------------------------------------------------------------------------------------------------------------------------------------------------------------------------------------------------------------------------------------------------------------------------------------------------------------------------------------------------------------------------------------------------------------------------------------------------------------------------------------------------------------------------------------------------------------------------------------------------------------------------------------------------------------------------TTATTGGGCGATAACAAAGTAAGAGCAGTTGCAATGAGTGCTACAGACGGTTTAATGAGAGGTATGGAAGTTGTTGACACTGGAGCTGCTTTAAGTGTACCAGTAGGTGAAGTCACTCTTGGTCGAATATTTAATGTCTTAGGAGAACCTGTAGACAACTTAGGTCCTGTAGAT---GCTGTGACAAAATTTGAAATTCATAGACCAGCACCTGCTTTTACCCAACTAGATACAAAATTGTCTATTTTTGAAACAGGTATAAAAGTAGTTGATTTGTTAGCTCCTTATAGACGAGGTGGAAAAATTGGTTTATTTGGAGGCGCAGGTGTAGGTAAAACTGTACTAATTATGGAGTTAATT------AATAACATTGCAAAAGCTCATGGTGGCGTTTCAGTGTTTGGGGGAGTAGGTGAACGTACTCGTGAAGGTAACGATTTATACATGGAAATGAAAGAATCAAAAGTTATCAACGAAGAAAATATTTCAGAATCTAAAGTAGCTTTGGTCTATGGCCAAATGAATGAACCTCCTGGAGCTAGAATGCGAGTAGGATTAACTGCATTAACCATGGCAGAATATTTTCGTGATGTTAATAAACAAGATGTACTTTTATTTATCGATAATATTTTCCGTTTTGTACAAGCAGGTTCAGAAGTATCTGCTTTATTAGGACGTATGCCTTCTGCGGTAGGTTATCAACCAACTTTGAGTACAGAAATGGGTACTTTACAAGAAAGAATCACTTCAACTAAAGAAGGATCTATCACTTCCATTCAAGCTGTATATGTACCTGCTGATGATTTAACTGATCCAGCGCCAGCTACTACATTTGCTCATTTAGATGCGACAACTGTATTATCTAGAGGTTTAGCTGCTAAAGGTATTTATCCAGCTGTTGATCCTTTAGATTCTACTTCTACAATGCTTCAACCTTGGATCGTTGGTCCAGAACATTATGAAACTGCTCAAGGTGTGAAACAGACATTGCAAAGATATAAAGAATTACAAGATATTATTGCAATTCTTGGATTAGATGAATTGTCAGAAGAAGATCGTCTTGTAGTAGCAAGAGCACGTAAAGTTGAAAGATTTTTATCTCAGCCATTCTTTGTTGCTGAAGTATTTACTGGTTCTCCAGGAAAATATGTAAGTTTGGCACAAACTATCAGTGGATTTAAGATGATTTTATCAGGTGAATTAGATCATCTT-----------------------------------------------ACAAACNgAAACNAAAGCAGGTGCTGGATTTAAAGCAGGAGTAAAAGATTATAGACTTACTTATTATACTCCTGAATACGAGGTTAAAGAAACTGATATTTTGGCTGCATTTCGTATGACTCCTCAGCCTGGAGTACCACCTGAAGAAGCAGGTGCTGCAGTAGCAGCAGAATCTTCTACTGGTACATGGACTACAGTTTGGACTGATGGACTTACAAGTTTAGATCGTTATAAAGGAAGATGTTATGATATTGAACCTGTTGCTGGAGAAGAAAACCAATACATTGCTTATGTAGCTTATCCTCTAGATTTATTTGAAGAAGGTTCTGTTACTAATTTATTTACTTCTATTGTAGGTAACGTATTTGGTTTTAAAGCACTTCGAGCTTTACGTTTAGAAGATTTACGCATTCCTCCTGCATATTCTAAAACTTTTCAAGGGCCTCCTCACGGAATTCAAGTAGAAAGAGATAAACTAAATAAATATGGTCGTCCTTTATTAGGTTGCACTATTAAACCTAAATTGGGTTTATCTGCTAAAAACTATGGTAGAGCTGTTTATGAATGTCTTCGTGGTGGTTTAGATTTCACTAAAGACGATGAAAACGTAAACTCTCAACCATTTATGCGTTGGAGAGACCGTTTTCTATTTGTAGCAGAAGCAATTTACAAATCACAAGCAGAGACTGGAGAAATTAAAGGACATTACTTGAATGCTACTGCTGGTACTTGTGAAGAAATGCTTAAAAGAGCANAATATGCTAAANAATTAGGTGTACCAATTATTATGCATGACTATTTAACAGGTGGTTTtACAGCTAACACTAGTCTAGCTATTTATTGCCGTGATAATGGTCTTCTTTTACATATTCACCGTGCTATGCATGCAGTTATCGATAGACAAAAAAATCATGGTATCCATTTCCGTGTTTTAGCTAAAGCTTTACGTATGTCTGGCGGAGATCATATTCATTCTGGTACCGTTGTAGGTAAACTTGAAGGAGAACGTCAAGTAACTCTTGGATTTGTAGATCTTCTTCGTGATGATTATATAGAAAAAGATCGTAGTCGTGGTATCTATTTTACCCAAGACTGGGTATCTATGCCTGGTGTATTACCAGTAGCTTCTGGTGGAATTCATGTTTGGCATATGCCTGCACTTACTGAAATTTTTGGAGATGATTCTGTTCTTCAATTTGGTGGAGGTACTCTTGGACATCCATGGGGGAATGCACCTGGTGCAGCTGCAAACCGTGTAGCTTTAGAAGCTTGTGTACAAGCTCGTAATGAAGGCCGTGACCTTGCTCGTGAAGGAAATGAAGTAATTCGTGAAGCTTGTAAATGGAGTCCTGAGTTAGCTGCTGCTTGTGAA---------------------------------------------------------------------------------------------------------------------------------------------------------------------------------------------------------------------------------------------------------------------------------------------------------------------------------------------------------------------------------------------------------------------------------------------------------------------------------------------------------------------------------------------------------------------------------------------------------------------------------------------------------------------------------------------------------------------------------------------------------------------------------------------------------------------------------------------------------------------------------------------------------------------------------------------------------------------------------------------------------------------------------------------------------------------------------------------------------------------------------------------------------------------------------------------------------------------------------------------------------------------------------------------------------------------------------------------------------------------------------------------------------------------------------------------------------------------------------------------------------------------------------------------------------------------------------------------------------------------------------------------------------------------------------------------------------------------------------------------------------------------------------------------------------------------------------------------------------------------------------------------------------------------------------------------------------------------------------------------------------------------------------------------------------------------------------------------------------------------------------------------------------------------------------------------------------------------------------------------------------GACAACGGTTCCGGTATGGTGCNNNNGGGTTTCGCGGGCGACGATGCTCCCAGAGCCGTNTTCCCAAGCATAGTCGGTCGCCCTCGCCATCAAGGTGTTATGGTGGGTATGGGTCAAAAAGATTCATATGTAGGTGATGAGGCCCAATCCAAGCGTGGTATTCTCACCTTGAAGTATCCCATTGAACACGGTATTGTCACCAATTGGGATGACATGGAAAAGATTTGGCATCATACTTTTTATAATGAGTTGCGTGTCACTCCTGAAGAGCATCCCGTGCTCTTAACAGAAGCTCCTCTCAATCCTAAGGCCAATCGTGAAAAGATGACACAAATCATGTTTGAAACCTTTAATGTGCCTGCCATGTACGTTGCTATTCAGGCCGTTCTTTCTCTTTATGCATCCNNAAGAACCACTGGTATGGTACTTGATTCCGGTGACNGAGTTACACATACCGTCCCTATTTACGAAGGTTTTGCTCTCCCTCATGCCATTTTACGTTTGGATCTTGCTGGAAGAGATTTGACCAACCATTTAGTTAGCATTTTGACTGAACGTGGTTACTCTTTCACCACCAGTGCCCAAAGAGAAATTGTCCGCGATATTAAGGAGAAGTTAGCATATGTCGCTCTTGATTTGAACAGGAGACTGCCANCTGCACAGTCTAGCTCTTCC---ATTGAAAAAAGTTACGAGCTTCCCGATGGCCAAGTCATCACTGTTGGCGCAGAACGTTTCCGTTGCCCTGAAGTTTTATTCAATCCTGGTTTGTTGGGGATGGAAGCAGCG---------GGTATCCACGATACNGCCTACAATTGTATCATGAAATGTGATGTGGATATTCGTAAAGATCTGTATGGTAACATTGTACTCAGTGGAGGAACAACCATGTTCCCTGGCATTGCTGAACGTATGACAAAAGAAATTTCTGCTTTGGCTCCTCCCACCATGAGAATCAAGGTTGTTGCTCCTCCTGAANGTAAATACAGTGTCTGGATCGGAGGATCCATTTTGGCTTCTTTGAGTACTTTCCAACAG---ATGTGGATTGTGAAGAGTGAATATGATGAATCCGGTCCTTCTATCGTCCACCAGCAATGCTT----------------------------------------------------------------------------------------------------------------------------------------------------------------------------------------------------------------------------------------------------------------------------------------------------------------------------------------------------------------------------------------------------------------------------------------------------------------------------------------------------------------------------------------------------------------------------------------------------------------------------------------------------------------------------------------------------------------------------------------------------------------------------------GGCATCAATGGATTCGGACGTATTGGACGCAACTTTATCAGATGCTGGCATGGAAGAGATGAC---TCTCCTTTGGAAGTCATCGCCATCAACGACACTGGAGGAGTTAAACAAGCCGCCCATCTCCTCAAGTACGATTCCATGCTCGGAATCTTCAATGCCGATGTCAAAATCGCTGATGACAACTCCATCTCCGTCGACGGAAAGATCATCAAAGTCGTCTCCGATCGCAACCCATTGAACCTCCCATGGGGAGAGATGGGCATTGACCTTGTCATCGAAGGAACCGGCGTCTTCATCGACGGCCCCGGAGCCGGAAAGCACATCGAAGCTGGAGCCAAGAAGGTTTTGATCACCGCCCCCGGAAAGGGACCC---ATCCCTACCTATGTCGTCGGAGTCAACGCTGATAAATATGTTCACTCTGAACCC---ATCATCTCCAACGCATCATGCACAACCAACTGCCTTGCTCCCTTTGTCAAAATCCTCGAAGAGAAATTCGGCATCATCAAAGGTACAATGACTACCACTCACAGTTACACCGGTGATCAACGTTTGTTGGACGCCTCTCACCGTGACTTGCGTCGTGCCCGTGCCGCCGCTTTGAACATCGTCCCCACCTCCACCGGAGCCGCCAAGGCCGTTTCCTTGGTTCTCCCCAGCTTGAAGGGAAAGCTCAACGGTATTGCCCTCCGTGTGCCCACCCCCAACGTTTCAGTCGTCGACTTGGTCATCCAGACTGAGAAGAAGACCTTTGCCGAAGAAGTCAACGCCGCTTTCCGTGAAGCTGCTGCA---------------GGACCCATGAAGGGAGTTTTGGCTGTCTGCGATGAACCCCTTGTCTCCATTGATTTCCGTTGCTCTGACGTTTCCTGCACCATTGACTCATCTTTGACCATGGTTATGGGAGATGATATGGTTAAGGTTGTTGCATGGTACGACAATGAATTG---------------------------------------------------------------------------------------------------------------------------------------------------------------------------------------------------------------------------------------------------------------------------------------------------------------------------------------------------------------------------------------------------------------------------------------------------------------------------------------------
Closterium                TACCTGGTTGATCCTGCCAGTAGTCATATGCTTGTCTCAAAGATTAAGCCATGCATGTCTAAGTATAA-GAGGGCACTGTTCCC-T-C-GAGACTGCGAATGGCTCATTAAATCAGTTATTGTTTATTTGATGGTG-CCCC-CTACTCGG-ATAACCGTAGTAATTCTAGAGCTAATACGTGCCC-AAAGTCCCGTC---------AGGGATGCATTTATTAGAGCAAAGTCCAA-TACCGAG-C---TTGCTCGGTTCGACCGGT-GACACATAGTAACTAAG-CTGATCGCA-TGGCC-TCGT--GCC--GGCGACGCTTCATTCAAATTTCTGCCCTATCAACTTTCGATGGTAGGATAGAGGCCTACCATGGTGGTAACGGGTGACGGAGAATTAGGGTTCGATTCCGGAGAGGGAGCC-TGAGAAACGGCTACCACATCCA-AGG-AAGGCAGCAGGCGCGCAAATTACCCAA-TCCTGACATAGGG--AGGTAGTGACA-------ATAAATAACAAT-GTCGTGCTTTT-CAAGTACGACAATTGGAATGAGTCGAATT-TAAATC-CCTTAACGAGGATCCATTGGAGGGCAAGTCTGGT-G--CCAGCAGCCGCGGTAATTCCAGCTCCAATAGCGTATATTTAAGTTGTTGCAGTTAAAAAGCTCGTAGTTGGACCTTCGGGC-GGAGG-TCTC-GGTCTGCCG--TTT----CGGT-TGATACTGTC--T-C--CTCCGCCCTTCC-TGTCGGGAA---CGTG--CCCTGGCCTTCACTGG-CTGGGGTGCG--------GG-CGCGACGACGTTACTTT-GAAAAAA-TTAGAGTG-TTCAAAGCATGCC---ATG-TT-CTGAATAC-ATTAGCATGGAATAACCT-TATA--GGA-CTCTGGTCCTATTTC-GTTGGTCTCC-AG-GACC--GGAGTAATGGTT-AACAGGG-ACTG-TTGGGGGCATT-CGTATTTCATTGTCAGAGGTGAAATTCTTGGATTTATGAAAGACGAACTACTGCGAAA-GCA-TTTGCCAAGGATGTCTTC-GTTAATCAA-GAACGAAAGTTGGGGG-CTCGAAGACGATCAGATACCGTCGTAGTCTCAACCATAAACGATGCCGACTAGGGATCGGCGGATG-GTTT-TT--T-AAGCCGCCGCCGGCACCTT-GTGAGAAATCA--AA-GTGTTTGGGTTCCGGGGGGAGTATGGTCGCAAGGCTGAAACTTAAAGG-AATTGACGGAAGGGCACCACCAGGTGTGG--AGCCT-GCGGCTTAATTTGACTCAACACGG-GGAAACTCA-CCAGGTCCAGACATAG-TAAGGATTGACAGATTGAGAGCTCTTTCTTGATTCTATGGG-TGGTGGTGCATGGCCGTTCTTAGTTGGTGGAGTGATTTGTCTGGTTAATTCCGTTAACGAACGAGACCTCAGCCTGCTAAC-TAGCCA-CGCGAACATTCG----TGTT--TGCG-GCT-G-GCTTCTTAGAGGGAC-TATCGG-CGTTT---AGCCG-GCT-GGAAGTTTGAGGCAATAACAGGTCTGTGA-TGC-CCTTAGATGTTCTGGGCCGCACG-CGCGCTACACTGATGAATTCAACGAG------CCTA----CCCTGAT-CGAAA-GG-TCAAGGAAATCTC-T-GAAAATTCATCGTGATGGGGATAGATTATTGCAATTATTGATCTTCAACGAGGAATACCTAGTAAG-CGTGAGTCATCAGCTCGCGTTGATTACGT-CCCTGCCCTTTGTACACACCGCCCGTCGCTCCTACCGATTGAAT-GATCCGGTGAAGTTTACGGAACGCGACGCTGCTGA-C-GG-TTCGCCGTTGGCGAC-GCTGCGT-GAAGTTCATTAAACCTTAT-CATTTAGAGGAAGGAGAAGTCGTAACAAGGTTTCCGTAG-GTGAA-CCTGCGGAAGGATCATT-G----------------------------------------------------------------------------------------------------------------------------------------------------------------------------------------------------------------------------------------------------------------------------------------------------------------------------------------------------------------------------------------------------------------------------------------------------------------------------------------------------------------------------------------------------------------------------------------------------------------------------------------------------------------------------------------------------------------------------------------------------------------------------------------------------------------------------------------------------------------------------------------------------------------------------------------------------------------------------------------------------------------------------------------------------------------------------------------------------------------------------------------------------------------------------------------------------------------------------------------------------------------------------------------------------------------------------------------------------------------------------------------------------------------------------------------------------------------GGTGCTGGCTTTAAAGCAGGGGTAAAAGACTATCGACTTACTTACTATACTCCTGATTATGAAACCAAGGAAACTGACATTCTAGCTGCATTCCGTATGACTCCTCAGCCAGGAGTTCCTCCAGAAGAAGCTGGTGCAGCGGTAGCAGCTGAATCATCCACCGGAACATGGACTACTGTTTGGACTGATGGTCTTACTAGCCTAGATCGTTACAAAGGTCGTTGCTATGATATCGAACCTGTAGCTGGAGAAGAAAACCAGTACATCGCATACGTAGCATATCCTCTAGATCTATTCGAAGAAGGCTCTGTTACTAATCTATTTACTTCCATTGTAGGTAACGTATTTGGATTTAAAGCTCTAAGAGCTTTGCGTCTAGAAGATTTACGTATTCCACCTGCATACGTAAAAACTTTCCAAGGTCCTCCTCATGGTATTCAGGTAGAAAGAGACAAGCTAAATAAGTACGGACGTCCGCTATTAGGTTGTACTATTAAGCCTAAGCTAGGTCTATCTGCTAAAAACTATGGTAGAGCTGTATATGAATGTTTACGTGGTGGATTGGATTTCACCAAAGACGATGAGAACGTAAACTCCCAACCTTTCATGCGCTGGAGAGACCGATTCTTGTTTGTAGCTGAAGCAATCTACAAAGCTCAAGCTGAAACTGGAGAAATCAAGGGGCATTACCTAAATGCTACTGCAGGAACTTGTGAAGAAATGATGAAAAGAGCAGCATATGCTAAAGAATTGGGTGTACCAATTATTATGCATGACTATCTAACCGGTGGGTTTACTGCTAATACCACCTTGTCTTATTATTGCCGAGATAATGGTCTTCTTCTACACATTCACCGTGCTATGCACGCAGTTATTGATAGACAAAAGAACCACGGTATGCATTTCCGTGTATTAGCTAAAGCTCTACGTCTATCTGGTGGAGACCATATCCACTCTGGAACTGTAGTTGGTAAACTAGAAGGTGAACGTGAAGTAACCCTTGGATTTGTAGATCTTCTTCGCGATGATTACATTGAAAAAGATCGTAGTCGTGGTATTTACTTTACTCAAGACTGGGTATCTCTTCCAGGGGTTCTACCTGTAGCTTCTGGTGGTATTCACGTATGGCACATGCCTGCTTTGACTGAAATCTTTGGAGATGATTCTGTACTTCAATTTGGTGGTGGTACTTTGGGTCACCCATGGGGTAACGCACCTGGAGCTGTAGCAAACCGTGTAGCTCTAGAAGCATGTGTACAAGCACGTAATGAAGGTCGTGATCTTGCTCGCGAAGGTAACGATGTAATTCGTGAAGCTACTAAATGGAGTCCTGAATTAGCTGCTGCTTGTGAA-----------------------------------------------------------------------------------------------------------------------------------------------------------------------------------------------------------------------------------------------------------------------------------------------------------------------------------------------------------------------------------------------------------------------------------------------------------------------------------------------------------------------------------------------------------------------------------------------------------------------------------------------------------------------------------------------------------------------------------------------------------------------------------------------------------------------------------------------------------------------------------------------------------------------------------------------------------------------------------------------------------------------------------------------------------------------------------------------------------------------------------------------------------------------------------------------------------------------------------------------------------------------------------------------------------------------------------------------------------------------------------------------------------------------------------------------------------------------------------------------------------------------------------------------------------------------------------------------------------------------------------------------------------------------------------------------------------------------------------------------------------------------------------------------------------------------------------------------------------------------------------------------------------------------------------------------------------------------------------------------------------------------------------------------------------------------------------------------------------------------------------------------------------------------------------------------------------------------------------------------------------------------------------------------------------TCGCGCAGTGTTCCCCAGCATTGTTGGCCGTCCTCGCCATCAGGGTGTCATGGTYGGCATGGGTCAGAAAGACGCTTATGTTGGCGACGAAGCTCAGTCGAAGCGAGGAATTCTCACGCTGAAGTACCCTATTGAGCATGGTATCGTCACGAACTGGGATGACATGGAAAAGATCTGGCATCACACCTTCTACAACGAGCTGCGTGTGGCTCCTGAGGAGCACCCTGTGCTKCTTACNGAGGCYCCTCTTAACCCCAAGGCYAATCGYGAGAAGATGACCCAGATCATGTTCGAAACCTTCAGTGCGCCAGCAATGTATGTCGCCATCCAGGCCGTGCTTTCTCTGTACGCCAGTGGTCGTACAACCGGTATTGTTCTCGACTCTGGTGACGGTGTGTCTCACACTGTTCCCATTTACGARGGTTACGCTCTTCCTCATGCTATCCTACGTCTGGATCTGGCCGGWCGTGACCTTACGGAGTACCTTGTAACCATCTTGACTGAAAGAGGTTACTCTTTCACGACGTCTGCAGAGAAGGAAATTGTTCGTGAYATCAAGGAAAAGCTTGCBTATGTTGCCATCGACTTCGAACAGGAAATGGCTACAGCTAACAGCTCCTCGTCA---TTGGAGAAGCAATATGARCTTCCTGACGGGCAAGTGATTACTATTGGATCTGAGAGGTTCCGATGCCCTGAGGTTCTGTTCAACCCGTCTCTGGTGGGCAAGGAAGCTGCA---------GGAATTCACGAGACATGCTACAACTGCATCATGAAGTGTGATGTNGACATTCGCAAGGACCTKTACGGTAACATTGTTCTYAGCGGTGGCACKACCATGTTYCCTGGWATYGCCGATCGYATGACAAAGGAGGTCACKCAGCTTGCSCCAAGCACNATGAAGATCAAGGTGGTTGCWCCTCCTGAGCGTAAATACAGTGTCTGGATCGGTGGCTCCATCCTKGCWTCWCTGTCSACSTTCCAACAG---ATGTGGATYGCYA--------------------------------------------------TTTGCGTTCTGGGACTGGGTGGGGGGGAGGTACAGCGTCACGAGTGCAGTGGGAGTGCTACCCCTGGCACTGCAGTACGGCTTCGACCATGTGCACAAATTCCTACAGGGAGCATGGAGCATAGACACACACTTCAGAACC---GCTCACTTCCACTCCAATCTCCCGGTGCTGCTAGGGCTAGTGAGCCTATGGAATGTTTCCTTCTTCAACAACCCCGCCAGGGCCATCCTGCCGTACTGCCAGGCCCTGCAGAAGCTGGCCCCGCACATTCAGCAGGTGAGCATGGAGAGCAACGGCAAGGGAGTGAGCATGGAGGGGGAGAGCCTG---CCG---TACGAGTGTGGCGAGATTGACTTTGGGGAGCCTGGCACCAACGGCCAGCACTCCTTCTACCAGCTCACTCACCAGGGCCGTGTGGTGCCGTGTGACTTCATAGGAATAATCAAGAGCCAGCAGTCCGTGTACCTCAAAGACGAG---ATAGTGAGCAACCATGACGAGCTCATGTGCAACTTCTTCGCCCAGGCCGATGCCCTCGCCTACGGCAAGACCCGTGAGGAACTGAGGGCGGAGGGCGTGCCAGACTACCCCATCCCCCACAAGACATTCACAGGCAACCGACCATCACTCAGCATCCTCCTCCCCTCTCTC---ACGCCCTACACAGTGGGACAGTTATTAGCGCTATACGAACACAGGGTGGCAGTGCAGGGCTTTGTGTGGGGCATTAACTCCTTCGACCAGTGG---------------------------------------------------------------------------------------------------------------------------------------------------------------------------------------------------------------------------------------------------------------------------------------------------------------------------------------------------------------------------------------------------------------------------------------------------------------------------------------------------------------------------------------------------------------------------------------------------------------------------------------------------------------------------------------------------------------------------------------------------------------------------------------------------------------------------------------------------------------------------------------------------------------------------------------------------------------------------------------------------------AACTTCGACGAGCTCCAGAGCCTTACCTACTCGGAGGTGAAGGGATCCGGCATCGCCAACCAGTGCCCCATCATTGCTGGCGGGGTCGATGGCTTCGCCTTCAAGTCCGGCAAGTACCAGGTCTCCAAGATGTGCCTGGAGCCCACCGCCTTCACCGTGAAGGCGGAG------TCCCAGTTCAAGGGCCAGGGCGAGGAGTTCCAGAAGACCAAGCTCATGACCCGCCTCACCTACACCCTTGACGAGATCGAGGGCCCCCTTGAGGTGAACGGAAAC---AACCTGAAGTTC---ACCGAGGTTGACGGAATCGACTACGCCGCCGTGACCGTCCAACTCGCGGGTGGCGAGAGGGTTCCGTTCCTGTTCACCGTGAAGGAGCTTGTCGCGTCCGGCGGGTCGTTCCTCGTGCCGTCATACCGTGGCGCCACCTTCCTTGACCCCAAGGGCCGCGGTGGTTCCCAGGGCTAT
Chara                     ----------------------------------TCTCAAAGACTAAGCCATGCACGTCTAAGTGTGA-AC--AC-TTTGCACT-G-T-GAAACTGCGAATGGCTCATTAAATCAGTTATCATTTATTTGGTGGAGTCCTTACCACTCGG-ATAACCGTGGTAATTCTAGAGCTAATACGTGCAGCA-TATCCCGACTTCT--GGAAGGGATGTATTTATTGGATAAAAGGCCGA--TCCGGG-C---TTG-CCCGTTGTTGCGGC-GAATCATGGTGACTCTTTCGAATCGCA-TGGCCTTCGA--GCC--GGCGATGTTCCATTCAAATTTCTGCCCTATCAACTTTCGATGGTAGGATAGAGGCCTACCATGGTGGTAACGGGTGACGGAGAATTAGGGTTCGATTCCGGAGAGGGAGCC-TGAGAGATGGCTACCACATCCA-AGG-AAGGCAGCAGGCGCGTAAATTACCCAA-TCCTGACATAGGG--AGGTAGTGACA-------ATAAATAACAAT-ACTGGGCTCTTTCGAGTCCGGTAATTGGAATGAGAACAGTCCTAAACTCCTTGGGCGAGGATCCATTGGAGGGCAAGTCTGGT-G--CCAGCAGCCGCGGTAATTCCAGCTCCAATAGCGTATATTTAAGTTGTTGCAGTTAAAAAGCTCGTAGTTGGATTTT-GGGTGGGAGG-GGTC-GGTCCGCCC--TTGC---GGGCGT-G-CACTGG-----CCCTTTCGCNTTTCTTGCCGGGGA---TGTGT-TCCTTGCCTTTACTGG-CCGGGATCCA--------GA-GCCGGCGCTGTTACTTT-GAAAAAA-TTAGAGTG-TTCAAAGCAGGCC--TGTG-CT-CTGAACAT-ATTAGCATGGAATAACGC-GATA--GGA-CTCTGGTCCTATTTC-GTTGGTCTTC-GG-GATT--GGAGTAATGATT-AATAGAG-ACGG-TTGGGGGCATT-CGTATTCCATTGTCAGAGGTGAAATTCTTGGATTTATGGATGACGAACTTCTGCGAAA-GCA-TTTGCCAAGGACGTTCTC-ATTAATCAA-GAACGAAAGTTGGGGG-ATCGAACACGATCAGATACCGTCCTAGTCTCAACCATAAACGATGCCGACTAGGGATTGGCAGATG-TCTA-TTG-G-ATGACTCTGCCAGCACCTT-GTGAGAAATCA--AA-GTTTACGGGTTCCGGGGGGAGTATGGTCGCAAGGCTGAAACTTAAAGG-AATTGACGGAAGGGCACCACCAGGCGTGG--AGCCT-GCGGCTTAATTTGACTCAACACGG-GGAAACTCA-CCAGGTCCAGACATAG-CAAGGATTGACAGATTGAGAGCTCTTTCTTGATTCTATGGG-TGGTGGTGCATGGCCGTTCTTAGTTGGTGGAGTGATTTGTCTGGTTAATTCCGTTAACGAACGAGACCTCAGCCTGCTAAA-TAGCTA-CGCGGGGACCTT-----TCC-TCGTG-GCC-A-GCTTCTTAGAGGGAC-TGTTGGACGACT---AGCCA-A-C-GGAAGTTTGAGGCAATAACAGGTCTGTGA-TGC-CCTTAGATGTTCTGGGCCGCACG-CGCGCTACACTGATGGATCCAACGAG------TCGCTTG-CCTGGGT-CGAAA-GG-CCTGGGTAACCTTCT-CAAGGTTCATCGTGACGGGGATAGATTGTTGTAATTATCGATCTTGAACGAGGAATGCCTAGTAAG-CGCGAGTCATCAGCTCGCGNTGATTACGT-CCCTGCCCTTTGTACACACCGCCCGTCGCTCCTACCGATTGAAT-GGTCCGGTGAAGTGTTNGGATCGCGGTGATCTCGG-C-GG-TTTG-CCGCTGGGGGTGCTGTGA-GAAGTTCATTGAACC-----------------------------------------------------------------------------------------------------------------------------------------------------------------------------------------------------CTTTTAGGAGATAATAAAGTAAGAGCAGTAGCTATGAGTGCTACTGATGGTCTTATGAGAGGAATGGAAGTCATTGATACAGGATCACCTTTGAGTGTGCCTGTAGGTGAAACTACTTTAGGTCGTATTTTCAATGTATTAGGAGAACCAGTAGATAATCTAGGTCCTGTAGAT---ACAAGTATTACTTTTCCTATTCATAGAGCTGCTCCTGCTTTTACGCAATTAGATACTAAATTATCTATTTTTGAAACTGGAATTAAGGTAGTAGATCTTTTAGCACCTTATCGTAGAGGTGGCAAAATTGGATTATTTGGTGGTGCCGGAGTTGGTAAGACAGTATTAATTATGGAATTAATT------AATAATATTGCTAAAGCGCATGGGGGAGTGTCTGTTTTTGGTGGTGTTGGAGAAAGAACTCGTGAAGGAAACGACTTATATATGGAGATGAAAGAATCTAAAGTTATTAACGAAGAAAACATTTCTGAATCCAAAGTAGCTCTAGTTTATGGACAAATGAATGAGCCGCCAGGTGCTCGCATGAGAGTTGGACTTACTGCTTTAACTATGGCAGAATATTTTCGAGATGTGAATAAACAAGACGTACTTTTATTTATTGATAATATCTTCAGATTTGTACAGGCTGGATCAGAAGTTTCTGCTTTATTAGGTAGGATGCCTTCAGCAGTAGGTTATCAACCTACTTTAAGTACAGAAATGGGCACTCTTCAAGAAAGAATCACTTCGACAAAAGAAGGCTCTATTACCTCTATTCAAGCAGTTTATGTACCTGCAGATGATTTAACTGATCCAGCTCCTGCTACTACCTTTGCTCATTTAGATGCTACCACCGTTCTTTCTCGGAATCTTGCTGCAAAGGGAATATATCCAGCAGTAGATCCACTTGATTCAACGTCTACTATGCTTCAGCCATGGATCGTAGGAGAAGAACATTATGAAACTGCTCAAGGAGTAAAAGAGACTTTGCAGCGTTATAAAGAATTACAAGACATTATTGCTATTCTTGGTTTAGACGAATTATCTGAAGAAGATCGTCTAATAGTTGCAAGAGCTCGTAAGATCGAACGTTTTCTCTCTCAACCTTTTTTTGTAGCAGAAGTCTTTACTGGATCTCCTGGCAAGTATGTCAGCTTAATAGATACAATTAAAGGGTTTCAAATGATATTATCAGGAGAATTAGATCATCTA---------------------------------------ATGTCACCACAGACAGAAACTAAAACAAGTGCTGGATTTAAAGCAGGGGTAAAAGATTACAGATTAACTTACTATACTCCTGAGTATAAAACTAAAGATACTGACATTTTAGCTGCATTTCGTGTAACTCCACAACCTGGCGTTCCACCTGAAGAAGCAGGGGCTGCAGTAGCTGCAGAATCTTCTACTGGTACATGGACTACTGTTTGGACTGACGGATTAACTAGTTTGGACCGATACAAAGGAAGATGCTACGATATTGAACCTGTTGCTGGTGAAGAGAATCAGTTTATTGCATATGTTGCTTATCCTCTTGATTTATTTGAAGAAGGATCAGTAACAAATTTATTCACATCCATTGTAGGTAATGTATTTGGATTTAAAGCATTAAGGGCTTTACGTCTGGAAGATTTACGTATTCCTCCTGCTTATACAAAGACTTTTCAAGGGCCACCTCATGGTATTCAAGTTGAAAGAGATAAACTTAATAAATATGGACGACCATTATTGGGATGTACTATTAAACCGAAATTAGGTTTATCTGCTAAAAATTATGGTAGAGCTGTATATGAATGTCTTCGCGGTGGACTTGACTTTACAAAAGATGACGAAAATGTTAACTCTCAGCCTTTTATGCGATGGAGAGATAGATTCTTATTTGTAGCAGAAGCAATTTATAAATCTCAAGGAGAAACTGGAGAAATTAAAGGTCACTATTTAAATGCTACTGCAGGAACTTGTGAAGAAATGCTTAAGAGAGCACAATGTGCAAGAGAATTAGGTATGCCTATTGTTATGCATGATTATCTTACAGGTGGATTTACAGCTAATACTACTCTAGCTCATTATTGTCGAGATAATGGTTTATTACTTCATATCCACCGTGCTATGCACGCTGTACTTGACCGTCAAAAAAACCATGGTATGCATTTTCGTGTTTTACGTAAAGCTCTTCGTCTTTCTGGTGGTGATCATGTGCATTCTGGTACTGTGGTAGGTAAATTGGAAGGCGAACGTGAAGTTACTTTAGGTTTTGTGGATTTACTTCGTGATGATTATATTGAAAAAGATAGAAGTCGCGGTGTTTACTTTACACAAGATTGGGTATATTTACCAGGTGTATTACCTGTAGCTTCAGGTGGAATTCATGTTTGGCATATGCCTGCATTAACTGAAATTTTTGGTGACGATTCAGTATTGCAATTTGGAGGAGGCACTTTAGGTCATCCTTGGGGAAATGCTCCAGGAGCTGTAGCTAACCGAGTAGCTTTGGAAGCTTGTGTACAAGCACGCAATGAGGGAAGAGATTTAGCTCGTGAAGGTAATGAAATTATTCGAGAGGCTACTAAGTGGAGTCCTGAATTAGCTGCTGCTTGTGAA---------------------------------------------------------------------------------------------------------------------------------------------------------------------------------------------------------------------------------------------------------------------------------------------------------------------------------------------------------------------------------------------------------------------------------------------------------------------------------------------------------------------------------------------------------------------------------------------------------------------------------------------------------------------------------------------------------------------------------------------------------------------------------------------------------------------------------------------------------------------------------------------------------------------------------------------------------------------------------------------------------------------------------------------------------------------------------------------------------------------------------------------------------------------------------------------------------------------------------------------------------------------------------------------------------------------------------------------------------------------------------------------------------------------------------------------------------------------------------------------------------------------------------------------------------------------------------------------------------------------------------------------------------------------------------------------------------------------------------------------------------------------------------------------------------------------------------------------------------------------------------------------------------------------------------------------------------------------------------------------------------------------------------------------------------------------------------------------------------------------------------------------------------------------------------------------------------------------------------------------------------------------------------------------------------------------------------------------------------------------------------------------------------------------------------------------------------------------------GACATGGAAAAGATCTGGCACCACACCTTCTACAACGAACTCCGTGTCGCTCCCGAAGAGCACCCCGTCCTTCTCACTGAAGCCCCCCTCAACCCGAAGGCCAACCGTGAGAAGATGACCCAGATCATGTTCGAGACCTTCAACACCCCCGCGTTCTACGTTGCCATCCAGGCCGTGCTTTCCTTGTACGCCTCTGGCCGTACCACTGGTATCGTGCTCGACTCTGGTGACGGTGTCTCTCACACTGTCCCCATCTACGAGGGTTACGCTCTCCCGCACGCCATTGTCCGTCTCGACCTTGCTGGCCGTGACTTGACTGATTACTTGATGAAGATCTTGACTGAGCGCGGTTACTCGTTCACCACCACCGCCGAGCGTGAAATTGTCCGTGACATCAAGGAGGAGCTCTGCTACGTTGCACTTGACTTCGAGCAGGAGATGCAGACTGCTGCTCAGTCCTCTGCT---CTGGAGAAGTCCTACGAACTTCCTGACGGTCAGGTCATCACCATTGGTAACGAGCGTTTCCGTTGCCCAGAGGCCCTCTTCCAGCCGTCCTTCCTCGGTCTTGAAGCAGCG---------GGTATCCACGAGACCACCTTCAACTCGATCATGAAATGCGACGTAGA----------------------------------------------------------------------------------------------------------------------------------------------------------------------------------------------------------------------------------------------------------------------------------------------------------------------------------------------------------------------------------------------------------------------------------------------------------------------------------------------------------------------------------------------------------------------------------------------------------------------------------------------------------------------------------------------------------------------------------------------------------------------------------------------------------------------------------------------------------------------------------------------------------------------------------------------------------------------------------------------------------------------------------------------------------GGAATCAATGGCTTCGGCCGAATTGGTCGTAACTTCCTGCGATGCTGGCACACAAGAAAGGAT---TCGCCCTTGGAGATTGTGGCCATCAACGACACCGGAGGAGTGAAGCAGGCCTCCCACCTCCTCAAGTACGACTCCATGCTAGGAGTCTTCTCCGGCAATGTCAAGATTGAGGCTGAGGATGTCATTTCCGTCGATGGGAAGAGCATCCAGATCGTCTCCAACAGAAACCCGCTCAACCTGCCTTGGGGGGAAATGGGAATCGATCTTGTGATTGAGGGCACGGGTGTGTTCGTTGATAGGGAGGGTGCAGGCAAGCACTTGCAAGCTGGTGCCAAGAAGGTGCTCATCACCGCTCCGGGTAAGGGT---GATATCCCCACTTATGTGGTGGGTGTTAACGATGCAGATTATGACCCCTCGGAGACC---ATCATCAGCAACGCCTCGTGCACTACCAACTGCCTGGCCCCCTTCGTAAAGGTTCTGGACAACAAGTTCACTATCGTCAAGGGTACAATGACTACTACGCACTCCTACACCGGTGACCAGAGGCTTCTGGACGCTTCTCACAGGGACCTCCGACGTGCTCGTGCTGCAGCTCTCAACATTGTCCCTACCTCCACGGGCGCTGCCAAGGCCGTCGCTTTGGTACTTCCTCAGCTGAAGGGGAAGCTCAATGGTATCGCTCTCCGTGTGCCAACTCCCAATGTCTCCGTCGTCGACCTGGTTGTGCAGACTGCGAAGAAGACCTTCGCAGAAGAGGTCAACAACGCCTTCCGCGAGTCGGCAGAT---------------GGGCCCCTCAAGGGCATCCTGGCTGTATGTGATGAGCCCCTTGTGTCCGTTGACTTCAGGTGCACTGATGTCTCTTCAACCGTTGACTCCTCGTTGACCATGGTTATGGGTGACGATATGGTCAAGGTTGTCGCGTGGTACGACAACGAGTTGCTGACCTTCGACGAAATCAACAGCAAGACTTACCTCGAGGTCAAGGGTACCGGCACTGCCAACCAGTGCCCTGCTATTGGTGGAGGCTTGGACGGCTTCAGCTTCAAGCCTGGCAAATACCAGATGCAGAAGCTTTGCCTCGAGCCGACTGAGTTCCGCGTCAAGGCCGAG------TCCCAGTTCAAGGGCGGCGACACTGAGTTCACCAAGACCAAGCTCATGACTAGACTGACTTACACTCTGGACGAGATTGAGGGCCCATTCGAGGTGAGCAGCGATGGATCCGTGAAGTTC---GAGGAGAAGGACGGAATCGACTACGCGGCTGTGACGGTGCAGTTGCCGGGAGGGGAGAGAGTGCCCTTCCTGTTCTCGGTGAAGGAGCTGGTGGCGACTGGGGGAAAGTACCTGGTTCCGTCCTACAGAGGGTCGTCTTTCTTGGACCCGAAGGGCCGAGGTGGGTCCACTGGATAC
Marchantia_polymorpha     ---------------------AGTCATATGCTTGTCTCAAAGATTAAGCCATGCATGTGTAAGTATAA-AC--ACTTTTGTACT-G-T-GAAACTGCGAATGGCTCATTAAATCAGTTATAGTTTCTTTGATGGTA-CCTTACTACTCGG-ATAACCGTAGTAATTCTAGAGCTAATACGTGCACCA-AGGCCCGACTTCAC-GGAAGGGCTGTATTTATTAGATAAAAGACCGA--TGCGGGGC---TTGCTCCGGTGTTTCGGT-GAATCATGATAACTCGA-CGAATCGCA-CGGCCTTAGC--GCT--GGCGATGTTTCATTCAAATTTCTGCCCTATCAACTTTCGACGGTAGGATAGAGGCCTACCGTGGTGGTAACGGGTGACGGAGAATTAGGGTTCGATTCCGGAGAGGGAGCC-TGAGAAACGGCTACCACATCCA-AGG-AAGGCAGCAGGCGCGCAAATTACCCAA-TCCCGACACGGGG--AGGTAGTGACA-------ATAAATAACAAT-ACTGGGCTTTTACAAGTCTGGTAATTGGAATGAGTACAATC-TAAATC-CCTTAACGAGGATCCATTGGAGGGCAAGTCTGGT-G--CCAGCAGCCGCGGTAATTCCAGCTCCAATAGCGTATATTTAAGTTGTTGCAGTTAAAAAGCTCGTAGTTGGATCTT-GGGAGGGGGT-CGGC-GGTCCGCCT--CTTT---TGGTGT-G-CACTGG----CGGCCCCTTTCTTTTTGGCCGGGGA---CGCGC-GTCTGGCCTTGACTGG-TCGGGCCGCG--------GA-GTCGGCGATGTTACTTT-GAAAAAA-TTAGAGTG-CTCAAAGCAAGCC-ATACG-CT-CTGAATAC-ATTAGCATGGAATAACGC-GACA--GGA-CTCTGGTCTTATTGC-GTTGGTCTTC-GG-GACC--GGAGTAATGATT-AATAGGG-ACAG-TTGGGGGCATT-TGTATTTCATGGTCAGAGGTGAAATTCTTGGATTCATGAAAGACAAACTTCTGCGAAA-GCA-TTTGCCAAGGATGTTTTC-ATTAATCAA-GAACGAAAGTTGGGGG-CTCGAAGACGATCAGATACCGTCCTAGTCTCAACCATAAACGATGCCGACTAGGGATCGGCGGATG-TTAA-TTT-G-ATGACTCCGCCGGCACCTCCATGAGAAATCA--AA-GTTTTTGGGTTCCGGGGGGAGTATGGTCGCAAGGCTGAAACTTAAAGG-AATTGACGGAAGGGCACCACCAGGAGTGG--AGCCT-GCGGCTTAATTTGACTCAACACGG-GGAAACTTA-CCAGGTCCAGACATAG-TAAGGATTGACAGATTGAGAGCTCTTTCTTGATTCTATGGG-TGGTGGTGCATGGCCGTTCTTAGTTGGTGGAGTGATTTGTCTGGTTAATTCCGTTAACGAACGAGACCTCAGCCTGCTAAC-TAGCTA-CGCGGGGACTTGT----TCC-CTGTG-GAC-A-GCTTCTTAGAGGGAC-TATCGG-CGTCT---AGCCG-A-T-GGAAGTTTGAGGCAATAACAGGTCTGTGA-TGC-CCTTAGATGTTCTGGGCCGCACG-CGCGCTACACTGATGGACTCAACGAG------TTTATAA-CCTGGGC-CGAAA-GG-TTCGGGTAATCTTTT-GAAAATTCATCGTGATGGGGATAGATCATTGCAATTATTGATCTTCAACGAGGAATTCCTAGTAAG-CGCGAGTCATCAGCTCGCGTTGACTACGT-CCCTGCCCTTTGTACACACCGCCCGTCGCTCCTACCGATTGAAT-GGTCCGGTGAAGAGTTCGGATTGCGGCGATGCCGG-C-GG-TTCG-CCGCCGGTGACGTTGTGA-GAAGTCCTTTAAACCTTAT-CATTTAGAGGAAGGAGAAGTCGTAACAAGGTTTCC-------------------------------GTTATTGGTCCCGTATTAGATGTTGCCTTTTCTCCAGGGAAAATGCCTAATATTTATAACTCTTTAATTGTTAAAGATCAAAATTCAGCTGGTGAAGAAATTAATGTTACTTGTGAAGTTCAACAATTGTTAGGAAATAACAAAGTAAGAGCTGTTGCTATGAGTGCGACAGATGGAATGATGCGGGGTATGAAAGTTATTGATACTGGTGCTCCTTTAACAGTTCCTGTAGGAGAAGCGACTCTTGGACGAATTTTTAATGTTTTAGGAGAACCTGTAGATAACTTAGGACCTGTAGAA---GTTACTACAACATTTCCTATTCATAGAGCTGCTCCTGCTTTTACTCAATTAGATACCAAATTATCTATTTTTGAAACAGGAATTAAAGTAGTAGATCTTTTAGCTCCTTATCGTCGTGGAGGAAAAATTGGATTATTTGGAGGAGCTGGTGTAGGAAAAACAGTTCTTATTATGGAATTAATT------AATAACATCTTGAAAGCACATGGAGGTGTTTCAGTATTTGGAGGAGTAGGGGAAAGAACTCGTGAAGGAAATGATCTTTACATGGAAATGAAAGAATCTAAAGTAATAAATGAACAAAATATTTCAGAATCAAAAGTTGCTTTAGTTTATGGTCAAATGAATGAACCACCAGGCGCTCGTATGAGAGTTGGGTTAACAGCTTTAACTATGGCTGAGTATTTTCGTGATGTTAATAAACAAGATGTACTTTTATTTATTGATAATATTTTTCGTTTTGTTCAAGCAGGTTCAGAAGTTTCTGCTTTATTAGGTAGAATGCCGTCTGCAGTAGGATATCAACCAACTTTAAGTACAGAAATGGGAACTTTACAAGAAAGAATAACTTCTACAAAAGAAGGATCAATTACTTCTATTCAAGCTGTTTATGTACCTGCGGATGATTTAACAGATCCGGCTCCTGCAACAACTTTTGCTCATTTAGATGCCACTACTGTATTATCTAGAGGTTTAGCAGCTAAAGGAATTTATCCTGCTGTAGATCCTTTAGATTCAACTTCTACAATGTTACAACCTTGGATTGTAGGTGAAGAACATTATGAAACTGCGCAAGGAGTAAAACAGACTTTACAACGATACAAAGAATTACAAGATATTATTGCTATTCTTGGTTTAGATGAATTATCTGAAGAAGATCGTTTAACTGTAGCAAGAGCACGCAAAATAGAAAGATTTTTATCACAACCTTTCTTTGTAGCAGAAGTTTTTACAGGTTCGCCAGGAAAATATGTAAGTCTTAGAGAAACTATAAAAGGATTTCAAATGATTCTTTCGGGAGAATTAGATAGCCTTCCTGAACAAGCATTTTATTTAGTAGGAAATATAGATGAAATGTCACCACAAACGGAGACTAAAGCAGGTGTTGGATTCAAAGCTGGTGTTAAAGATTATCGATTAACTTATTACACTCCGGATTATGAGACCAAGGATACGGATATTTTAGCAGCATTTAGAATGACTCCTCAGCCTGGAGTTCCAGCGGAAGAAGCAGGCAACGCAGTTGCTGCTGAATCTTCAACTGGTACATGGACTACAGTTTGGACTGATGGTCTTACTAACCTTGATCGTTATAAAGGTCGATGCTATGATATTGACCCTGTTCCTGGAGAAGAAAATCAATATATTGCTTATGTAGCTTATCCTTTAGATTTATTTGAAGAAGGGTCTGTTACAAATATGTTTACTTCAATTGTAGGTAATGTATTTGGGTTTAAAGCTTTAAGAGCGTTACGTCTTGAAGATTTAAGAATTCCTCCAGCTTACACAAAAACTTTCCAAGGTCCTCCTCATGGTATTCAAGTTGAGAGAGATAAATTAAACAAATATGGTCGTCCTTTATTAGGATGTACTATTAAACCAAAATTAGGTTTATCTGCTAAAAATTATGGTCGAGCTGTATATGAATGTCTTCGTGGTGGACTTGATTTTACTAAAGATGATGAAAACGTAAATTCTCAACCATTTATGCGTTGGAGAGATCGTTTCTTATTTGTAGCAGAAGCTATTTATAAATCTCAAGCAGAAACTGGAGAAATCAAAGGACATTATTTAAATGCTACTGCAGGTACATGTGAAGAAATGCTAAAAAGAGCAGCATGTGCTAGAGAGTTAGGTGTACCAATTGTTATGCACGATTACTTAACTGGTGGTTTCACTGCAAATACTAGTCTGGCTTTTTATTGCCGTGACAATGGTTTACTTCTTCATATTCACCGTGCAATGCATGCAGTTATTGATAGACAAAAAAATCATGGTATACATTTCCGTGTATTAGCAAAAGCTTTACGTATGTCTGGTGGAGATCATATTCACGCTGGTACTGTTGTAGGTAAACTTGAAGGAGACCGTCAAGTAACTTTAGGTTTCGTAGATTTACTTCGTGATGACTATATTGAAAAAGATAGAAGTCGTGGTATTTATTTCACACAAGATTGGGTTTCTTTACCTGGTGTTTTCCCTGTAGCATCTGGTGGGATCCATGTTTGGCATATGCCTGCTTTAACTGAAATTTTTGGAGATGACTCTGTTTTACAATTTGGTGGTGGAACTTTAGGTCATCCTTGGGGTAACGCACCTGGTGCAGTTGCTAACCGAGTTTCGTTAGAAGCTTGCGTACAAGCACGTAATGAAGGTCGTGATCTTGCTCGTGAAGGAAATGAAATTATTCGCGAAGCTTGTAAGTGGAGTCCTGAGTTATCTGCTGCTTGTGAAATGGTGCACGTTGCGGTCTACCGAAATTATGGAAAGACCTTCAAGAAGCCTCGCAGGCCGTTCGAGAAGGAACGTCTCGATGCTGAGCTGAAGCTCGTCGGAGAGTATGGTCTCCGAAACAAGCGCGAGCTGTGGCGCGTGCAGTACGCATTGAGCAAAATCCGCAACAATGCTCGTACACTTCTGACCTTGGACGAGAAAAATACAAGGCGAATTTTCGAGGGAGAGGCCCTCCTACGAAGAATGAACCGATACGGTCTCCTAGAT---GAGAGTCAAACCAAGCTCGATTATGTGTTGGCTCTTACTGTGGAGAACTTTCTTGAGAGGCGCCTGCAGACACTCGTGTTCAAGTCTGGTATGGCCAAGTCCATTCACCACGCCCGAGTGTTGATCAAGCAACGCCACATCAGGGTTGGCAAGCAAATTGTCGACGTACCTTCATTCCTGGTTCGTGTGGATAGCCAAAAGCACATCGATTTCGCTCTATCTAGCCCCCTCGGTGGAGGCAGACCAGGCCGTGTGAAGAGAAGAAAC------------------------------------------------------------------------------------GTGAAATCCTTCCCCAAGGATGACCCGAAGAAGACTCCTCGCCTTACCGCCTTCCTTGGATACAAGGCGGGTATGACTCACATCGTTCGCGAGGTCGAGAAGCCCGGATCCAAGTTGCACAAGAAGGAAACTTGCGAGGCCGTGACTATCGTCGAGACCCCACCTATGATCATTGTTGGTCTTGTTGGTTACGTCAAGACTCCTCGCGGTCTGCGCTCTTTGAACACCGTCTGGGCACAGCATCTGAGCGATGAGGTGAGGAGACGGTTCTACAGGAGCTGGGCCAAGTCCCGCAAAAAAGCTTTCGTTAAGTACGCTAAG---AAGTTCGGCAAGAAGGACATCCAATCCGAGCTGGAGAGGATGAAGAAGTACGCCAGCGTCATCCGTGTTCTCGCCCACACTCAGGTG---CGCAAGCTCAAGGGTATCAAGCAAAAGAAGGCTCACCTCATGGAGATCCAGGTCAACGGTGGTTCCATCGCCGAGAAGGTCGATTACGGTTACGGATTCTTTGAGAAGTCCGTCCCAGTGGACGCTGTCTTTTCCAAGGATGAGATGATCGACATCATCGGAGTCACCCGAGGTCACGGATACNAGGGTGTCGTCACCAGATGGGGAGTCACTAGACTTCCAAGGAAGACTCACAGGGGTCTCCGAAAGGTTGCCTGTATTGGAGCTTGGCATCCGGCCCGTGTCTCCTTCACNGTAGCTAGAGCTGGACAGAATG--------------------------------------------------------------------------------------------------------------------------------------------------------------------------------------------------------------------------------------------------------------------------------------------------------------------------------------------------ATGGTGAAGTATCGTGAACCCGATAATCCCACC---AAGTCATGCAAGGCCCGAGGGTCTGACTTGCGAGTGCACTTCAAGAACACTCGCGAAACAGCACAGGCCATCAAGAAGCTAGAACTTACCAAGGCGAAGAGGTATCTTGAGGATGTGCTTGCACACAAGCAGGCTATTCCCTTCCGTAGATTTTGCGGAGGAGTAGGACGTACCGCG---CAAGCAAAGTCCCGCCACTCC---AACGGACAGGGAAGATGGCCAGTGAAGTCAGCCACATTCTTGTTGGATCTTCTCAAGAATGCCGAAAGCAATGCGGAGGTGAAGGGTTTGGACGTGGACACTCTCATCATCTCTCACATTCAGGTTAACAAGGCTCAGAAGCAGAGAAGACGCACATACCGTGCCCACGGTCGTATCAATCCCTACATGTCATCGCCTTGTCACATTGAGTTGACACTCTCCGAGAAG------------------------------------------------------------------------------------------------------------------------------------------------------------------------------------------------------------------------------------------------------------------------------------------------------------------------------------------------------------------------------------------------------------------------------------------------------------------------------------------ATTTACGAGGGTTATGCTCTTCCCCACGCCATCCTTAGGCTTGATCTTGCCGGACGTGATCTTACCGACGCGTTGATGAAGATCTTGACAGAGCGCGGTTACTCTTTCACCACCACTGCGGAGCGCGAAATTGTGAGAGACATGAAGGAGAAGCTGGCATATGTTGCTATTGATTACGAACAAGAACTTGACACTGCTCGCACCAGCTCATCC---CTGGAGAAGAGCTACGAGCTTCCTGACGGTCAAGTCATCACCATTGGTGCCGAAAGATTTAGGTGCCCAGAGGTTCTGTTCCAACCATCACTGATTGGTATGGAAGCATCG---------GGTATCCATGAGACTACCTACAACTCCATCATGAAGTGTGATGTCGATATCCGTAAGGACTT----------------------------------------------------------------------------------------------------------------------------------------------------------------------------------------------------------------------------------------------------------TTTGGATTCTGGGACTGGGTTGGTGGACGATACAGTGTTTGCAGTGCCGTTGGCGTGCTACCACTAGCCTTGCAGTATGGATTCAGCCATGTGAAGAAGTTTTTGCAAGGCGCATGGAGTATCGATGATCATTTCCGCTCA---GCTCCCTTGGAATCAAATCTTCCTGTTCTTCTGGGTTTGATGAGTGTGTGGAACGTTTCCTTTTTGGGATGCCCTGCACGTGCAATCTTGCCGTACTGTCAAGCTTTGGCAAAGCTCGCCCCGCACATTCAGCAAGTAAGCATGGAGAGTAACGGCAAGGGAGTTAGCTTGGATGGTGTACCCCTG---CCC---TTTGGAACTGGTGAGATTGATTTTGGTGAGCCCGGTACAAATGGTCAGCACAGCTTCTACCAGCTCATTCATCAGGGTCGTGTGATTCCTTGTGACTTCATCGGAATCATTAAGAGTCAGCAATCTGTTTACCTGAAAGGTGAG---CAGGTTAGCAATCACGATGAACTCATGTGCAACTTCTTTGCC---------------------------------------------------------------------------------------------------------------------------------------------------------------------------------------------------------------------------------GCCATCAACGGATTTGGAAGAATCGGACGCAACTTCATCCGATGCTGGCACGGAAGGAAGGAC---TCTCCCTTGGAGGTCGTCGTCATCAACGACACCGGAGGTGTCAAGCAAGCCTCCCACTTGCTGAAGTACGATTCCATGCTCGGTATCTTTGATGCCTATGTCAAGGCAGTCGGTGACGACGCCATCTCCGTGGACGGCAAGATCATCAAGATTGTCTCCGACAGGAACCCACTGAACCTTCCATGGGGAGAGATGGGTGTCGACCTCGTAATTGAGGGTACCGGAGTATTCGTCGACAAGGAAGGTGCTGGCAAGCACTTGCAGGCTGGAGCNAAGAAGGTGCTGATCACAGCACCCGGAAAGGGCCCC---ATCCCCACATACGTCATCGGAGTGAACGAGGAGCTGTACGACCCATCTGAGCAG---ATCATCTCCAACGCCTCGTGCACCACCAACTGTCTCGCACCCTTCGTCAAGGTTCTCGACGAGAAGTTCGGAATCATCAAGGGTACCATGACCACCACCCACTCTTACACCGGTGACCAAAGGCTGCTCGATGCCTCCCACCGTGACTTGAGGAGAGCCCGTGCTGCTGCTCTGAACATCGTGCCCACTTCCACTGGAGCAGCCAAGGCCGTGGCTTTGGTGCTGCCCAACTTGAAGGGCAAGCTCAACGGGATTGCCCTCAGGGTACCCACCCCGAATGTGTCAGTGGTCGACCTCGTCGTCCAAGTTGAGAAGAAGACCTTCGCTGAGGAAGTGAACGCCGCCTTCCGTGAAGCCGCCAAC---------------GGTGACATGAAGGGAATTTTGGCAGTGTGCGACGAGCCTTTGGTGTCCGTCGACTTCAGATGCACTGACGTTTCATCCACCGTCGACTCGTCGTTGACGATGGTTATGGGAGACGACATGGTGAAGGTTGTCGCATGGTACGACAACGAGTGGTTGACCTTCGACGAGGTGAACTCTCAGACTTACCTCGAGGTGAAGGGAACCGGTCTTGCCAACCAGTGCCCCATCATTCGGGGAGGACAAGATGGATTCAAATTCAAGGCCGGAGACTACACCATGAAGAACCTGTGCCTCGAGCCGACCTCATTCGTCGTGAAGGCCGAG------GGCCCACTCAAGGGATCGGGTGAGGGCTACCAGAACACCAAGCTCATGACCAGGTTGACATACACCTTGGACGCCGTGGAGGGACCATTCTCAGTGGGCACAGACGGAAGCGTGAAGTTC---ACAGAGAAGGACGGAATCGACTACGCCGCTGTCACCGTGCAGCTGCCAGGAGGCGAGAGGGTGCCATTCCTCTTCACCATCAAGGAGCTCGTCGCCAGCGGAGGACCCTTCTTGGTGCCTTCCTACAGAGGCTCGTCATTCTTGGACCCGAAGGGACGAGGAGGATCGACCGGTTAC
Physcomitrella_patens     AACCTGGTTGATCCTGCCAGTAGTCATATGCTTGTCTCAAAGATTAAGCCATGCATGTGTAAGTATAA-ACTCT--TTTGTACT-G-T-GAAACTGCGAATGGCTCATTAAATCAGTTATAGTTTCTTTGATGGTA-CCTTGCTACTCGG-ATAACCGTAGTAATTCTAGAGCTAATACGTGCACAA-ACTCCCGACTTTTTTGGAAGGGACGTATTTATTAGATAAAAGGCCGA--TGCGGG-C---TTG-CCCGGTGTTGCGGT-GAATCATGATAACTTTGTCGAATCGCA-CGGCCTTGGC--GCT--GGCGATGTTTCATTCAAATTTCTGCCCTATCAACTTTCGATGGTAGGATAGAGGCCTACCATGGTGGTAACGGGTGACGGAGAATTAGGGTTCGATTCCGGAGAGGGAGCC-TGAGAAACGGCTACCACATCCA-AGG-AAGGCAGCAGGCGCGCAAATTACCCAA-TCCCGACACGGGG--AGGTAGTGACA-------ATAAATAACAAT-ACTGGGCTTTTACAAGTCTGGTAATTGGAATGAGTACAATC-TAAATC-CCTTAACGAGGATCCATTGGAGGGCAAGTCTGGT-G--CCAGCAGCCGCGGTAATTCCAGCTCCAATAGCGTATATTTAAGTTGTTGCAGTTAAAAAGCTCGTAGTTGGATCTT-GGGTCGGGGG-GAGC-GGTCCGCCC--CTTGT--GGGTGT-G-CACTGG----TCCACTCGGCCTTCT-TGCCGGGGA---CGCGC-TCCTGGTTTTAATTAA-TCGGGACGCG--------GA-GTCGGCGATGTTACTTT-GAAAAAA-TTAGAGTG-CTCAAAGCAAGCC--TATG-CT-CTGAATAC-ATTAGCATGGAATAACGT-GATA--GGA-CTCTGGTCCTGTTCGTGTTGGTCTTC-GG-GACC--GGAGTAATGATT-AATAGGG-ACGG-TTGGGGGCATT-CGTATTTCATTGTCAGAGGTGAAATTCTTGGATTTATGAAAGACGAACTTCTGCGAAA-GCA-TTTGCCAAGGATGTTTTC-ATTAATCAA-GAACGAAAGTTGGGGG-CTCGAAGACGATCAGATACCGTCCTAGTCTCAACCATAAACGATGCCGACTAGGGATTGGCGGATG-TTAC-TTT-G-ATGACTCCGCCAGCACCTT-ATGAGAAATCA--AA-GTTTTTGGGTTCCGGGGGGAGTATGGTCGCAAGGCTGAAACTTAAAGG-AATTGACGGAAGGGCACCACCAGGAGTGG--AGCCT-GCGGCTTAATTTGACTCAACACGG-GGAAACTTA-CCAGGTCCAGACATAG-TAAGGATTGACAGATTGAGAGCTCTTTCTTGATTCTATGGG-TGGTGGTGCATGGCCGTTCTTAGTTGGTGGAGTGATTTGTCTGGTTAATTCCGTTAACGAACGAGACCTCAGCCTGCTAAC-TAGTTA-CGCGAAGGATTTTTT--CCT-TTGCG-GCC-A-ACTTCTTAGAGGGAC-TATCGG-CGTCT---AGCCG-A-T-GGAAGTTTGAGGCAATAACAGGTCTGTGA-TGC-CCTTAGATGTTCTGGGCCGCACG-CGCGCTACACTGATGAATTCAACGAG------TTTATAA-CCTGGGC-CGATACGG--TTGGGTAATCTTTT-GAAATTTCATCGTGATGGGGATAGATCATTGCAATTATTGATCTTCAACGAGGAATTCCTAGTAAG-CGCGAGTCATCAGCTCGCGTTGACTACGT-CCCTGCCCTTTGTACACACCGCCCGTCGCTCCTACCGATTGAAT-GGTCCGGTGAAGTTTTCGGATTGCGGCGATGCCGG-C-GG-TTCG-CCGCCGGTGACGTTGGGA-GAAGTTCATTAAACCTTAT-CATTTAGAGGAAGGAGAAGTCGTAACAAGGTTTCCGTAG-GTGAA-CCTGCAGAAGGATCA-----ATTATTGGTCCTGTATTAGACGTTACTTTTCCTCCTGGTAAAATGCCTAATATCTATAATTCTTTAATAGTTAAAGGTCAAAATACAGCAGGTCAAGAAATTAACGTTACGTGTGAAGTACAACAATTATTAGGAAATAATAAAGTTCGAGCTGTAGCAATGAGTGCGACAGATGGCTTGATGAGAGGAATGGATGTTGTTGATACAGGAGCTGCTTTAAGTGTTCCAGTTGGTGAAGCTACTCTTGGACGTATTTTTAATGTTTTAGGAGAACCTGTTGATAACCTGGGTCCTGTAGAT---GCTAGTACAACTTTTCCTATTCATAGATCTGCTCCTGCTTTTACACAATTAGATACTAAATTATCCATTTTTGAAACAGGAATTAAAGTGGTAGATCTTTTAGCTCCATATCGACGTGGTGGAAAAATTGGATTATTTGGAGGAGCTGGAGTAGGGAAAACCGTACTTATCATGGAATTAATT------AATAACATTGCTAAAGCGCACGGTGGTGTATCTGTATTTGGTGGAGTAGGAGAACGTACTCGTGAAGGGAATGACCTTTACATGGAAATGAAAGAATCCAAAGTTATTAATGAAGAAAATATTTCAGAATCAAAAGTAGCACTAGTTTATGGTCAAATGAATGAGCCGCCTGGAGCTCGTATGAGAGTAGGGTTAACTGCTTTAACAATGGCTGAATATTTTAGAGATGTTAATAAACAAGATGTACTTTTATTTATTGATAATATTTTCCGTTTTGTTCAAGCCGGTTCAGAAGTTTCTGCTTTATTAGGTAGAATGCCATCTGCTGTAGGTTATCAGCCAACGTTAAGTACAGAAATGGGTACTTTACAAGAAAGAATTACTTCAACAAAAGAAGGATCTATTACGTCAATTCAAGCTGTTTATGTACCTGCAGATGACTTAACTGACCCAGCTCCTGCTACAACCTTTGCACATTTAGATGCAACTACCGTATTATCCAGAGGGCTAGCAGCGAAAGGTATCTATCCAGCAGTAGATCCTTTAGATTCAACTTCTACTATGCTTCAACCTTGGATTGTAGGTGAAGAGCATTATGAAACAGCTCAAGGAGTAAAAGAAACATTACAACGCTATAAAGAATTACAAGATATTATTGCTATTCTTGGCCTTGATGAATTGTCAGAAGAAGATAGATTGGTTGTAGCAAGAGCAAGAAAAATCGAACGTTTCTTATCTCAACCATTTTTTGTAGCAGAAGTATCTACAGGTTCTCCAGGAAAATATGTTAGTCTAGCTGAAACCATCAAAGGTTTTCAAATGATTCTTTCTGGAGAATTAGACTCTTTCCCTGAGCAAGCTTTTTATTTAGTTGGTAATATTGACGAG----------------------------------------------------------------------ATTACACTCCAGATTATCAAACTAAAGATACTGATATTTTAGCAGCATTTCGTATGACTCCTCAACCAGGAGTACCAGCTGAAGAATGTGGAGCTGCTGTAGCTGCGGAATCTTCTACTGGTACATGGACTACTGTTTGGACTGATGGACTTACTAGTCTTGATCGTTACAAAGGTAGATGCTATGCAATTGAACCAGTTGCTGGAGAAGAAAATCAATATATTGCTTATGTTGCTTACCCATTAGATTTATTTGAAGAAGGTTCTGTTACTAACTTATTTACTTCTATTGTTGGTAACGTTTTTGGATTTAAAGCTTTAAGAGCTTTACGTCTAGAAGATTTACGTATTCCTCCAGCTTATTCTAAAACTTTCCAAGGCCCACCTCACGGTATTCAAGTTGAAAGAGATAAATTAAACAAATATGGTCGTCCATTATTAGGATGTACTATTAAACCAAAATTAGGTTTATCTGCTAAAAACTATGGTAGAGCTGTATACGAATGTCTTCGTGGTGGACTTGATTTCACTAAAGATGATGAAAACGTAAACTCTCAACCTTTCATGCGTTGGAGAGACCGTTTCTTATTCTGTGCAGAAGCTATTTACAAATCTCAAGGTGAAACAGGTGAAATTAAAGGGCATTATCTAAATGCTACTGCAGGTACTTGTGAAGAAATGATCAAAAGAGCTCAATTTGCTAGAGAATTAGGTATGCCTATTGTTATGCATGACTACTTAACTGGTGGTTTTACTGCAAATACTAGTTTAGCTCACTATTGTCGTGACAATGGTTTACTTCTTCACATTCACCGTGCAATGCACGCAGTTCTTGACCGTCAAAAAAATCACGGTATGCACTTCCGTGTATTAGCTAAAGCATTACGTTTATCTGGTGGTGACCACATTCACTCCGGTACTGTAGTAGGTAAACTTGAAGGGGAACGTCAAGTAACTCTAGGGTTTGTTGACTTACTTCGTGATGACTATATTGAAAAAGATAGAAGTCGTGGTATTTACTTTACTCAAGATTGGGTTTCTCTGCCAGGTGTTTTACCAGTAGCTTCCGGTGGTATTCACGTTTGGCACATGCCAGCGTTAACTGAAATCTTCGGAGATGACTCTGTATTACAATTTGGTGGTGGAACTTTAGGTCACCCTTGGGGTAACGCACCTGGTGCAGTTGCTAACAGGGTTGCTTTAGAAGCTTGTGTACAAGCTCGTAATGAAGGACGTGACCTTGCTCGCGAAGGAAATGAGATTATTCGTGAAGCTGCTAAATGGAGTCCTGAATTAGCTGCTGCTTGTGAAATGGTGCACGTTGCTTCCTTCCGCAATTATGGGAAGACATTTAAGAAGCCCCGTAGGCCCTTCGAGAAGGAACGTCTCGATGCTGAGCTGAAGTTGGTGGGAGAGTATGGTCTCCGCAACAAGCGCGAGCTCTGGAGGGTGCAGTATGCCCTTAGCCGTATCCGCAACAATGCCCGTATGTTGCTTACCTTGGATGAGAAGAACACTCGTCGTATCTTCGAGGGAGAGGCCCTTCTGAGACGCATGAATCGGTATGGTCTTCTCGAT---GAAAATCAGAGCAAGCTCGATTATGTGCTGGCTCTTACCGTGGAGAACTTTCTGGAGCGACGCCTCCAGACTCTTGTGTTCAAGTCTGGCATGGCCAAGTCCATCCACCACGCCCGTGTTCTCATCAAGCAACGCCACATCAGGGTCGGCAAACAAATCGTCGATGTCCCCTCTTTTATGGTTCGCGTTGACAGTCAGAAGCACGTTGACTTTGCTCTGTCAAGCCCACTTGGTGGCGGAAGACCTGGCAGAGTGAAGCGCAAGAACATGTCTCACAGGAAGTTCGAGCACCCTCGTCACGGGTCCTTGGGGTTTTTGCCCCGCAAGAGGGCTTCACGCTCCCGCGGGAAGGTGAAGACCTTTCCCAAGGATGATCCCGTCAAGAAGCCCCACTTGACCTCTTTCCTTGGCTACAAGGCCGGCATGACTCACATTGTTCGCGAGGTGGAAAAGCCCGGATCCAAGCTGCACAAGAAGGAGACATGCGAGGCCGTCACCATCGTCGAGACGCCACCCATCATCGTCGTAGGGTTGGTGGCTTACATCAAGACTCCTCGCGGGTTGAGGTCGTTGAACACGGTGTGGGCTCAGCACCTGAGCGACGAGGTGAAGAGGAGGTTCTACAAGAACTGGTACAAGTCGAAGAAGAAAGCCTTCTCTAAGTACAGCAAA---CGGTATGGCAAGAGGGACTTGCAGTCTGAGTTGGAGAGGATGAAGAAATACGCTAGCGTGATTCGTGTCCTTGCCCATACACAGGTA---CGCAAGCTCAAGGGTATTAAGCAGAAGAAGGCTCATTTAGCAGAGATTCAGGTTAATGGAGGTACCATAGCCGAGAAAGTAGACTTCGGATACAACCTGTTCGAGAAGCCCGTGCCTGTGGACGCCGTTTTCAACAAGGACGAGATGATTGACATCATCGGTGTCACACGCGGTCATGGATACGAGGGTGTGGTTACCAGGTGGGGAGTTACACGTCTTCCCAGGAAGACTCACAGGGGTTTGAGGAAGGTTGCTTGTATTGGGGCCTGGCATCCAGCCCGTGTGTCATTTACTGTCGCCAGAGCTGGACAAAACGGATACCACCACCGCACAGAGATGAACAAGAAGGTGTACAAGGTAGGAAAGGACAAGGAGTCATTCTCTGCTTCTACCGAGTTCGACGTGACCGAAAAGGAGATAACTCCTATGGGAGGCTTTGCCCACTACGGTATTGTTCGTGAAGATTACCTTATGATCAAGGGTGGTGTGATGGGTCCCAAGAAGAGGGTTATTACTCTGCGTCAGTCTTTGTACAAACAGGTGTCTCGTAGCGCCTTGGAGGATATCAAGCTCAAGTTCATCGATACCTCCTCCAAATTCGGGCACGGACGTTTCCAAACATCCCTTGAGAAGGCGAAGGTGTACGGTAAGGTTATGGTGAAGTACAGGGACCCGGATAATTCGACC---AAGGCCTGTAAGGCCAGGGGATCGGATTTGCGTGTGCATTTTAAGAACACTAGAGAGGCAGCGCAAGCCATCAAGCATATGGAGTTGGCTAAGGCCAAGAGATATCTTGAGGACGTGTGCGCTCACAAGCAAGCTGTTCCTTTCCGTAGATTTTGTGGTGGTGTTGGACGTACTGCT---CAGGCCAAGGCACGCCACTCC---AATGGACAGGGGCGCTGGCCAGTGAAGTCAGCGACATTCTTGTTGGGTTTGTTGAAGAATGCAGAGAGCAATGCAGAGGTGAAGGGTCTCGATGTGGACACTCTTGTTGTATCACACATTCAAGTCAACCAGGCGCAGAAGCAGCGAAGACGTACTTACCGTGCCCACGGGCGTATCAACCCTTACATGTCCTCTCCCTGCCACATTGAGCTCATTCTTTCTGAGAAGCCTTTGGTGTGCGACAATGGATCAGGAATGGTCAAGGCTGGTTTCGCTGGAGACGATGCTCCCCGCGCTGTTTTCCCCAGCATTGTTGGGCGCCCCAGGCACACTGGAGTGATGGTCGGTATGGGACAGAAGGACGCGTATGTGGGCGACGAGGCGCAATCGAAGAGGGGCATCCTGACTCTGAAGTACCCCATCGAGCACGGTGTGGTGACGAACTGGGATGACATGGAGAAGATCTGGCACCACACGTTCTACAACGAGCTGCGTGTGGCACCAGAGGAGCACCCGGTGCTGCTGACGGAGGCTCCGCTGAACCCGAAGGCGAACAGGGAGAAGATGACGCAGATCATGTTCGAGACGTTCAACGTGCCGGCGATGTACGTGGCCATTCAGGCAGTGCTGTCACTATATGCCAGTGGACGAACGACCGGTATCGTGCTGGACAGTGGAGATGGTGTGACCCACACGGTGCCAATCTACGAGGGTTACGCACTGCCTCACGCCATATTGCGATTAGACTTGGCGGGTCGTGATTTGACGGACGCCCTGATGAAAATTCTGACGGAGCGTGGTTACTCGTTTACGACGACCGCGGAGCGCGAGATTGTGCGGGACATGAAGGAGAAGCTGGCGTACGTGGCGATCGATTTCGAGCAGGAGCTGGACACAGCACGGAGCAGCTCGTCG---CTGGAGAAGAGCTACGAGTTGCCGGACGGGCAGGTGATCACGATCGGGGCGGAGCGGTTCAGGTGTCCGGAGGTGTTGTTCAACCCGTCGTTGATCGGGATGGAAGCAGCG---------GGAATTCACGAGACGACATACAACTCGATCATGAAGTGCGATGTGGATATCCGAAAGGACTTGTACGGGAACATCGTGTTGTCGGGAGGGTCGACGATGTTCCCAGGGATTGCGGATCGCATGAGCAAGGAGATCACAGCATTGGCACCATCGAGCATGAAGATAAAGGTGGTGGCGCCGCCAGAGAGGAAGTACAGTGTATGGATAGGAGGGTCTATTTTGGCATCTCTCAGTACCTTCCAACAG---ATGTGGATCGCGAAGTCGGAGTACGACGAATCCGGCCCATCAATTGTGCATCGGAAATGCTTTTTCGCCTTCTGGGACTGGGTGGGGGGACGCTACAGCGTTACCAGCGCGGTGGGTGTCCTACCCCTCTCGTTGCACTACGGATTCGAGAAAGTAGAGGAGTTCCTGCAAGGGACGTGGAGCATGGACCAGCATTTCCGCAAT---ACACCGTTGGAGAAAAACCTCCCGGTGCTCCTCGGGCTTCTCAGCGTATGGAACGTCACCTTCCTCGGGTACCCCGCTCGTGCAATTCTCCCTTACTCACAAGCTCTGCAGAAACTCGCACCACACATTCAACAAGTTAGCATGGAGAGCAATGGCAAAGGCGTCGCAATCGACGGCACGCGTTTA---CCT---TTCGAAGCGGGGGAGATTGAATTTGGGGAGCCCGGCACGAACGGCCAGCACAGCTTCTACCAGCTGATCCACCAGGGGCGCACCATCCCCTGCGACTTTATTGGCTCCGTGAAGAGTCAGAAGCCTATCTACATGATCGGGGAG---AAGGTGAGCAACCACGACGAGCTCATGTCAAATTTCTTCGCTCAAGCAGATGCTCTCGCCTACGGCAAGACGCGGGAGGATCTGCAAGCCGAGAATGTGAAGGAGTCTCTAGTCCCTCACAAGGTTTTCACTGGCAATCGCCCCTCCTTGAGCATTCTCCTCCCCGCGCTC---AACGCCTACACCGTTGGCCAGCTGCTATCCCTCTACGAGAACCGAATCGCAGTACAGGGATTCGTGTGGGGCATTAACTCATTCGACCAATGGGCCATCAATGGTTTCGGTCGTATCGGGCGTAATTTCATCCGTTGCTGGCAAGGGAGGAAGGAC---TCACCCCTTGATGTTGTTGTCATCAATGACACCGGAGGTGTGAAGCAGGCCTCTCACCTGCTGAAGTACGACTCCATGCTAGGTACCTTCAATGCAGATGTGAAGGTTGAGGGCAACAATGCCATCAGTGTCGACGGAAAGGTCATCAAGGTGGTTTCCGACAGGAATCCTTTGAATTTGCCATGGGGGGACATGGATATCGACCTGGTCATCGAAGGAACTGGAGTCTTCGTTGACGAGGCTGGTGCTGGCAAGCACATCCAGGCTGGGGCGAAGAAGGTCCTGATCACCGCCCCAGGAAAGGGTGCC---ATCCCCACCTTCGTTGTGGGTGTGAACGAGCAGGACTATAAGCACTCGGACGCT---ATCATTAGCAACGCCTCGTGCACAACCAACTGCCTTGCTCCCTTCGTCAAGGTGTTGGACGAGAAGTTCGGAATCATCAAGGGAACCATGACCACTACCCACTCCTACACTGGTGACCAGAGGCTGCTCGATGCCTCCCACCGTGACTTGAGGAGAGCGCGTGCCGCAGCCCTGAACATTGTGCCCACCTCCACCGGAGCTGCCAAGGCCGTGGCTCTCGTATTGCCAAATCTGAAGGGAAAGATCAACGGAATTGCCCTCCGTGTGCCCACCCCTAATGTGTCAGTTGTAGACTTGGTCGTCCAAGTTGAGAAGAAGACCTTTGCCGAGGAGGTAAACCAGGCCTTTAGAGATGCATGCCAAACT------------GAGCAGTTGAAGGGAGTGTTGGCCGTGTGCGACGAGCCATTGGTGTCAGTGGACTTCAGGTGCACTGATGTGTCATCTACGGTGGACTCATCGTTGACGATGGTCATGGGAGACGATATGGTGAAGGTTGTGGCATGGTACGACAACGAGTGGCTGACGTTCGACGAGATCAACGCCCAGACGTACATGGACGTGAAGGGGTCAGGAACCGCGAACCAGTGCCCGATCGTGCCGGAGGGATCCGACAAGTTCTCGTTCAAGGACGGGAAGTACACGATGAAGAAGCTGTGCATGGAGCCGACGTCGTTCACGGTGAAGGCGGAG------TCGCCGTTCAAGGGCGGTAGCGAGGGATTTCAAAATACGAAGCTGATGACCCGGCTCACGTACACGCTGGATGAGATCGAGGGACCGCTGACGGTG---AGCAACGGGAACCTGAGGTTC---GAGGAGAAGGACGGGATCGACTACGCGGCGGTGACGGTGCAGCTGCCGGGAGGCGAGAGGGTGCCGTTCCTGTTCACGGTGAAGGAGCTTGTGGCGGAGGGCGGGTCGTTCCTGGTGCCGTCGTACAGAGGGTCGTCATTCTTGGACCCCAAGGGACGGGGTGGATCCACTGGGTAC
Oryza_sativa              TACCTGGTTGATCCTGCCAGTAGTCATATGCTTGTCTCAAAGATTAAGCCATGCATGTGCAAGTATGA-ACT-AATTCGA-ACT-G-T-GAAACTGCGAATGGCTCATTAAATCAGTTATAGTTTGTTTGATGGTA--CGTGCTACTCGG-ATAACCGTAGTAATTCTAGAGCTAATACGTGCAACA-AACCCCGACTTC-C-GGGAGGGGCGCATTTATTAGATAAAAGGCTGA--CGCGGG-C--TCCGC-CCGCTGATCCGAT-GATTCATGATAACTCGA-CGGATCGCA-CGGCCCTCGT--GCC--GGCGACGCATCATTCAAATTTCTGCCCTATCAACTTTCGATGGTAGGATAGGGGCCTACCATGGTGGTGACGGGTGACGGAGAATTAGGGTTCGATTCCGGAGAGGGAGCC-TGAGAAACGGCTACCACATCCA-AGG-AAGGCAGCAGGCGCGCAAATTACCCAA-TCCTGACACGGGG--AGGTAGTGACA-------ATAAATAACAAT-ACCGGGCGCTTTAGTGTCTGGTAATTGGAATGAGTACAATC-TAAATC-CCTTAACGAGGATCCATTGGAGGGCAAGTCTGGT-G--CCAGCAGCCGCGGTAATTCCAGCTCCAATAGCGTATATTTAAGTTGTTGCAGTTAAAAAGCTCGTAGTTGGACCTT-GGGCGCGGCCGGGCC-GGTCCGCCT--CAC-----GGCAG-G-CACCGA----CCTGCTCGACCCTTC-TGCCGGCGA---TGCGC-TCCTGGCCTTAACTGGCCGGGTTCGTG--------CC-TCCGGCGCCGTTACTTT-GAAGAAA-TTAGAGTG-CTCAAAGCAAGCC--ATCG-CT-CTGGATAC-ATTAGCATGGGATAACAT-CATA--GGA-TTCCGGTCCTATTGT-GTTGGCCTTC-GG-GATC--GGAGTAATGATT-AATAGGG-ACAG-TCGGGGGCATT-CGTATTTCATAGTCAGAGGTGAAATTCTTGGATTTATGAAAGACGAACAACTGCGAAA-GCA-TTTGCCAAGGATGTTTTC-ATTAATCAA-GAACGAAAGTTGGGGG-CTCGAAGACGATCAGATACCGTCCTAGTCTCAACCATAAACGATGCCGACCAGGGATCGGCGGATG-TTGC-TTA-T-AGGACTCCGCCGGCACCTT-ATGAGAAATCA--AA-GTCTTTGGGTTCCGGGGGGAGTATGGTCGCAAGGCTGAAACTTAAAGG-AATTGACGGAAGGGCACCACCAGGCGTGG--GGCCT-GCGGCTTAATTTGACTCAACACGG-GGAAACTTA-CCAGGTCCAGACATAG-CAAGGATTGACAGACTGAGAGCTCTTTCTTGATTCTATGGG-TGGTGGTGCATGGCCGTTCTTAGTTGGTGGAGCGATTTGTCTGGTTAATTCCGTTAACGAACGAGACCTCAGCCTGCTAAC-TAGCTA-TGCGGAGCCATC-----CCT-CCGCA-GCT-A-GCTTCTTAGAGGGAC-TATGGC-CGTTT---AGGCC-A-C-GGAAGTTTGAGGCAATAACAGGTCTGTGA-TGC-CCTTAGATGTTCTGGGC-GCACG-CGCGCTACACTGATGTATCCAACGAG------TATATAG-CCTGGTC-CGACA-GG-CCCGGGTAATCTT-GGGAAATTTCATCGTGATGGGGATAGATCATTGCAATTGTTGGTCTTCAACGAGGAATGCCTAGTAAG-CGCGAGTCATCAGCTCGCGTTGACTACGT-CCCTGCCCTTTGTACACACCGCCCGTCGCTCCTACCGATTGAAT-GGTCCGGTGAAGTGTTCGGATCGCGGCGACGGGGG-C-GG-TTCG-CCGCCCCCGACGTCGCGA-GAAGTCCATTGAACCTTAT-CATTTAGAGGAAGGAGAAGTCGTAACAAGGTTTCCGTAG-GTGAA-CCTGCGGAAGGATCATTG--ATTATTGGACCCGTGCTGGATGTTACTTTTCCCCCGGGCAAGTTACCTTATATTTATAATGCTTTGGTAGTCAAGAGTCGAGACACTGACGGTAAGCAAATTAATGTAACTTGTGAGGTACAACAATTATTAGGAAATAATCGAGTTAGAGCTGTAGCTATGAGTGCTACAGATGGGTTGATGAGAGGAATGGAAGTGATTGACACGGGAGCTCCTCTCAGTGTTCCTGTCGGTGGAGCTACTCTTGGACGAATTTTCAACGTTCTTGGGGAGCCTGTTGACAATTTGGGTCCTGTAGAT---ACTAGTGCAACATTCCCTATTCATAGATCCGCGCCCGCCTTTATCGAGTTAGATACGAAATTATCCATCTTTGAAACTGGTATTAAGGTGGTCGATCTTTTAGCTCCTTATCGGCGTGGAGGAAAAATCGGACTATTTGGGGGAGCTGGAGTAGGTAAAACAGTACTCATCATGGAATTAATC------AACAATATTGCTAAAGCTCACGGGGGCGTATCCGTATTTGGCGGAGTAGGGGAACGGACTCGTGAAGGAAATGATCTTTATATGGAAATGAAGGAATCTGGAGTAATTAATGAAAAAAATCTTGAGGAATCAAAGGTAGCTCTAGTCTATGGCCAAATGAATGAACCGCCAGGAGCTCGTATGAGAGTTGGTTTGACTGCCCTAACTATGGCAGAATATTTCCGAGATGTTAATAAGCAAGACGTGCTTCTATTCATCGATAATATCTTTCGTTTTGTTCAAGCAGGATCGGAGGTATCTGCCTTATTAGGGAGAATGCCCTCTGCAGTGGGTTATCAACCTACTCTTAGTACAGAAATGGGTTCTTTGCAAGAAAGAATTACTTCTACTAAAAAGGGATCTATAACTTCGATCCAAGCGGTTTATGTACCTGCGGACGATTTGACCGACCCTGCTCCTGCTACAACATTTGCACATTTGGATGCTACTACCGTACTTTCCAGAGGATTAGCTTCCAAAGGGATTTATCCTACAGTAGATCCTTTAGATTCAACCTCAACTATGTTACAACCTCGGATCGTTGGCAACGAACATTATGAAACTGCGCAAAGAGTTAAGCAAACTTTACAACGTTACAAAGAACTTCAGGACATTATCGCAATTCTTGGGTTGGATGAATTATCGGAGGAGGATCGTTTAACTGTAGCAAGAGCACGAAAAATTGAGCGCTTCTTATCACAACCGTTTTTTGTGGCAGAAGTTTTTACCGGTTCTCCGGGAAAGTATGTTGGTCTTGCAGAAACTATTAGGGGATTTCAACTAATCCTTTCCGGAGAATTAGATGGCCTACCCGAACAGGCTTTTTATTTGGTGGGTAACATCGATGAAATGTCACCACAAACAGAAACTAAAGCAAGTGTTGGATTTAAAGCTGGTGTTAAGGATTATAAATTGACTTACTACACCCCGGAGTACGAAACCAAGGACACTGATATCTTGGCAGCATTCCGAGTAACTCCTCAGCCGGGGGTTCCGCCCGAAGAAGCAGGGGCTGCAGTAGCTGCCGAATCTTCTACTGGTACATGGACAACTGTTTGGACTGATGGACTTACCAGTCTTGATCGTTACAAAGGCCGATGCTATCACATCGAGCCCGTTGTTGGGGAGGATAATCAATATATCGCTTATGTAGCTTATCCATTAGACCTATTTGAAGAGGGTTCTGTTACTAACATGTTTACTTCCATTGTGGGTAACGTATTTGGTTTCAAAGCCCTACGCGCTCTACGTCTGGAGGATCTGCGAATTCCCCCTACTTATTCAAAAACTTTCCAAGGTCCGCCTCATGGTATCCAAGTTGAAAGGGATAAGTTGAACAAATACGGTCGTCCTTTATTGGGATGTACTATTAAACCAAAATTGGGATTATCTGCAAAAAATTATGGTAGAGCATGTTATGAGTGTCTACGCGGTGGACTTGATTTTACCAAAGATGATGAAAACGTAAACTCACAACCATTTATGCGTTGGAGGGACCGTTTTGTCTTTTGTGCCGAAGCTATTTATAAATCACAGGCCGAAACCGGTGAAATTAAGGGGCATTACTTGAATGCGACTGCAGGTACATGCGAAGAAATGATTAAAAGAGCTGTATTTGCGAGGGAATTAGGGGTTCCTATTGTAATGCATGACTACTTAACCGGGGGGTTCACCGCAAATACTAGTTTGGCTCATTATTGCCGCGACAACGGCCTACTTCTTCACATTCACCGAGCAATGCATGCAGTTATTGATAGACAGAAAAATCATGGTATGCATTTCCGTGTATTAGCTAAAGCATTGCGTATGTCTGGGGGAGATCATATCCACGCTGGTACAGTAGTAGGTAAGTTAGAAGGGGAACGCGAAATGACTTTAGGTTTTGTTGATTTATTGCGCGATGATTTTATTGAAAAAGATCGTGCTCGCGGTATCTTTTTCACTCAGGACTGGGTATCCATGCCAGGTGTTATACCGGTGGCTTCAGGGGGTATTCATGTTTGGCATATGCCAGCTCTGACCGAAATCTTTGGAGATGATTCTGTATTGCAATTTGGTGGAGGAACTTTAGGACATCCTTGGGGTAATGCACCTGGTGCAGCAGCTAATCGGGTGGCTTTAGAAGCCTGTGTACAAGCTCGTAACGAAGGGCGCGATCTTGCTCGTGAAGGTAATGAAATTATCCGATCAGCTTGCAAATGGAGTCCTGAACTAGCCGCAGCTTGTGAAATGGTTCACGTCAGCTTCTACCGCAACTATGGTAAGACATTCAAGAAGCCACGTCGCCCTTACGAGAAGGAGCGTCTTGATGCAGAGCTGAAGCTAGTGGGTGAGTATGGACTGAGGTGCAAGCGTGAGCTGTGGCGTGTTCAGTATGCTTTGAGCCGTATCCGTAACAATGCAAGGCATCTGCTCACACTTGATGAGAAGAATCCACGCCGCATCTTTGAGGGTGAGGCACTGCTTCGCCGCATGAACCGTTATGGGCTCCTTGCT---GATGGGCAGAACAAGCTTGATTATGTCCTTGCCCTCACTGTTGAGAACTTCCTCGCAAGGCGTCTTCAGACTCTTGTCTTCAAGGCTGGCATGGCCAAGTCCATCCACCATGCTCGTGTCCTGATCAGGCAACGCCACATCAGGGTCGGCAGGCAAATTGTCAACATCCCGTCGTTCATGGTGAGGGTTGAGTCTGAGAAGCACATTGACTTCTCACTGACAAGCCCATTCGGTGGAGGCCCCCCTGGTAGGGTGAAGAGGAAGAACATGTCGCACAGGAAGTTCGAGCACCCGAGGCATGGATCCCTCGGCTTCCTCCCGAGGAAGCGCTCCTCCCGCCACCGCGGCAAGGTGAAGTCCTTCCCCAAGGATGACGTATCAAAGCCCTGCCACCTTACTTCCTTCGTTGGCTACAAGGCTGGAATGACACACATTGTGCGTGAGGTCGAGAAGCCTGGCTCCAAGCTCCACAAGAAGGAAACCTGCGAGGCTGTTACCATCATCGAGACCCCTCCGCTTGTCATTGTTGGACTCGTGGCCTATGTCAAGACACCTCGTGGACTTCGCTCTCTCAACTCTGTCTGGGCCCAGCACCTTAGCGAGGAGGTGCGGAGAAGGTTCTACAAGAACTGGTGCAAAAGCAAGAAGAAGGCTTTCACTAAGTATGCCCTT---AAGTATGGCAAGAAAGAAATCCAGATGCAACTTGAGAAGATGAAGAAGTACGCATCTATTGTTCGTGTTATTGCCCACACTCAGATC---AGAAAGATGAAGGGCTTGAAGCAGAAGAAGGCTCACCTCATGGAGATCCAGATCAACGGTGGCACTATCGCCGACAAGGTGGACTATGGCTACAAGTTCTTTGAGAAGGAAATCCCTGTTGATGCAGTCTTCCAGAAGGACGAGATGATTGACATCATTGGTGTCACTAAGGGTAAGGGTTATGAAGGTGTCGTCACTCGTTGGGGTGTCACCCGCCTTCCTCGCAAGACCCACAGGGGTCTCCGCAAGGTTGCTTGTATTGGTGCCTGGCATCCAGCCAGGGTGTCCTACACTGTTGCCCGTGCTGGTCAGAACGGATACCACCACCGCACTGAGATGAACAAGAAGGTTTACAAGATTGGCAAGGGTCAGGAGTCTCATGCGGCCTGCACCGAGTTCGACAGGACTGAGAAGGACATCACCCCGATGGGCGGCTTCCCGCACTACGGTGTGGTGAAGGGCGACTACCTCATGATCAAGGGTTGCTGCGTCGGTCCGAAGAAGAGAGTCGTCACCCTCCGCCAGTCGCTGCTGAAGCAGACCTCGCGGCTCGCCCTGGAGGAGATCAAGCTCAAGTTCATCGACACCTCGTCCAAGTTCGGGCACGGTCGCTTCCAGACCACCGACGAGAAGCAGAGGTTCTTCGGCAAGCTCATGGTGAAGTACAGGGAGGCGAACAACCCCACC---AAGTCCTCCAAGGCCATGGGCCGGGACTTGCGTGTGCACTTCAAGAACACCCGTGAGACAGCTTTTGCTATCAGGAAGTTGCCTCTGGGCAAGGCCAAGAGGTACCTTGAGGATGTGATTGCCCACAAGCAAGCTATCCCCTTCCGTAGGTACTGCGGTGGTGTTGGCCGCACTGCT---CAAGCTAAGTCACGCCATTCA---AACGGTCAGGGACGCTGGCCTGCCAAGTCTGCTAGATTCATTCTGGATCTTCTTAAGAATGCAGAGAGCAATGCTGAGGTGAAAGGTCTGGATGTTGATACTCTTTATGTGTCCCACATTCAAGTTAACCAGGCCCAGAAGCAGAGGCGCCGTACCTACCGTGCTCATGGACGCATCAACCCTTACATGTCCTCCCCGTGCCACATTGAGCTTATCCTGTCAGAGAAGCCCCTCGTCTGCGATAATGGAACTGGTATGGTCAAGGCTGGGTTCGCCGGAGATGATGCGCCCAGGGCTGTCTTCCCCAGCATTGTCGGCCGCCCTCGCCACACCGGTGTCATGGTCGGAATGGGCCAGAAGGACGCCTACGTCGGCGACGAGGCGCAGTCCAAGAGGGGTATCTTGACCCTCAAGTACCCCATCGAGCATGGTATCGTCAGCAACTGGGATGATATGGAGAAGATCTGGCATCACACCTTCTACAACGAGCTCCGTGTGGCCCCGGAGGAGCACCCCGTCCTCCTCACCGAGGCTCCTCTCAACCCCAAGGCCAATCGTGAGAAGATGACCCAGATCATGTTTGAGACCTTCAACACCCCTGCTATGTACGTCGCCATCCAGGCCGTCCTCTCTCTGTATGCCAGTGGTCGTACCCAAGGTAATGTGTTGGACTCTGGTGATGGTGTCAGCCACACTGTCCCCATCTATGAAGGATATGCTCTCCCCCATGCTATCCCTCGTCTCGACCTTGCTGGGCGTGATCTCACTGATTACCTCATGAAGATCCTGACGGAGCGTGGTTACTCATTCACCACAACGGCCGAGCGGGAAATTGTGAGGGACATGAAGGAGAAGCTTTCCTACATCGCCCTGGACTATGACCAGGAAATGGAGACTGCCAAGACCAGCTCCTCC---GTGGAGAAGAGCTACGAGCTTCCTGATGGACAGGTTATCACCATTGGTGCTGAGCGTTTCCGCTGCCCTGAGGTCCTCTTCCAGCCTTCCTTCATAGGAATGGAAGCTGCG---------GGTATCCATGAGACTACATACAACTCCATCATGAAGTGCGACGTGGATATTAGGAAGGATCTATATGGCAACATCGTTCTCAGTGGTGGTACCACTATGTTCCCTGGCATTGCTGACAGGATGAGCAAGGAAGATCACTGCCTTGCTCCTAGCAGCATGAAGATCAAGGTGGTCGCCCCTCCTGAAAGGAAGTACAGTGTCTGGATTGGAGGATCCATCTTGGCATCTCTCAGCACATTCCAGCAG---ATGTGGATTGCCAAGGCTGAGTACGACGAGTCTGACCCATCCATTGTGCACAGGAAATGCTTCTTTGCATTTTGGGACTGGGTTGGTGGCCGCTATAGTGTTTGCAGTGCTGTTGGTGTCCTGCCCTTATCTCTTCAGTATGGCTTTCCGATTGTTCAGAAATTTTTGGAGGGTGCAGCCAGCATCGACAAACACTTTCGTTCA---TCTTCATTTGAGAAAAATATTCCTGTACTCCTTGGTTTGCTGAGTGTGTGGAATGTTTCATTTCTCGGATATCCAGCTAGAGCAATATTGCCCTATTCCCAGGCACTTGAGAAATTTGCACCACATATTCAGCAGCTTAGCATGGAGAGTAATGGAAAGGGTGTCTCTATTGATGGCGTTCAATTG---TCC---TTTGAGACTGGTGAAATTGATTTTGGTGAACCTGGAACCAATGGGCAACACAGCTTCTATCAATTAATCCATCAGGGAAGAGTTATTCCTTGTGATTTTATCGGTGTCGTAAAAAGCCAGCAACCTGTTTACTTGAAAGGGGAA---ATTGTGAGCAATCATGACGAATTGATGTCCAATTTCTTTGCTCAGCCTGATGCGCTTGCTTATGGAAAGACTCCTGAACAACTGCATAGCGAGAAAGTACCTGAACATCTTATCCCTCATAAGACTTTTCAGGGCAACCGACCATCGCTTAGTTTATTGCTGCCCTCATTA---TCTGCTTATGAGATTGGACAGCTTTTAGCCATCTACGAGCACCGGATTGCAGTCCAGGGTTTCCTATGGGGAATAAACTCATTTGACCAGTGGGCGATCAACGGGTTCGGCCGCATCGGGCGCAACTTCCTGCGGTGCTGGCACGGGCGCGGCGACAGCTCGCCCCTCGACGTCATCGCCATCAACGACACCGGAGGCGTGAAGCAGGCGTCGCACCTCCTCAAGTACGACTCCACGCTCGGCATCTTCGACGCCGACGTCAAGCCCGTGGGCGACAACGCCATCTCCGTCGACGGCAAGGTGATCAAGGTCGTCTCCGACCGCAACCCGTCCAACCTGCCGTGGGGCGAGCTCGGCATCGACCTCGTCATCGAGGGCACCGGTGTGTTCGTCGACCGCGACGGCGCGGGCAAGCACATCCAGGCCGGCGCCAAGAAGGTGCTCATCACCGCCCCCGGCAAGGGT---GACATCCCCACCTACGTCGTCGGCGTCAATGCCGACCAGTACAGCCCCGACGAGCCC---ATCATCAGCAACGCCTCCTGCACCACCAACTGCCTCGCCCCCTTCGTGAAGATCCTCGACCAGAAGTTCGGCATCATCAAGGGGACGATGACCACCACCCACTCCTACACCGGCGACCAGAGGCTGCTCGACGCGAGCCACCGTGACCTCCGGCGCGCGCGTGCGGCGGCGCTGAACATCGTGCCGACGTCCACCGGCGCGGCCAAGGCCGTGGCGCTGGTGCTCCCGAACCTCAAGGGGAAGCTCAACGGGATCGCGCTCCGGGTGCCGACGCCGAACGTGTCCGTGGTCGACCTCGTGGTGCAGGTGTCCAAGAAGACCCTCGCCGAGGAGGTGAACCAGGCGTTCCGCGACAGCGCCGCC---------------AACGAGCTCAAGGGCATCCTCGAGGTCTGCGACGTGCCGCTCGTGTCCGTCGACTTCAGGTGCTCCGACGTGTCGTGCACCATCGACGCGTCGCTCAGCATGGTCATGGGCGACGACATGGTGAAGGTCATCGCCTGGTACGACAACGAGTGGCTTACCTTCGACGAGATTCAGAGTAAGACGTACATGGAGGTGAAGGGAACCGGCACGGCGAACCAGTGCCCGACGGTGGAGGGCGGCGTCGACTCCTTCGCCTTCAAGGCCGGCAAGTACAACATGAAGAAGTTCTGCCTGGAGCCGACGTCCTTCACCGTTAAGGCGGAG------GGCGTGGCCAAGAACGCGCCACCCGAGTTCCAGAAGACCAAGCTCATGACCCGCCTGACCTACACCCTCGACGAGATCGAGGGCCCGCTCGAGGTCAGCTCCGACGGAACCATCAAGTTC---GAGGAGAAGGACGGAATCGACTACGCCGCCGTCACCGTGCAGCTGCCGGGAGGCGAGCGCGTGCCGTTCCTCTTCACCATCAAGAATCTGGTCGCCACCGGCGGGCCCTTCCTCGTGCCCAGCTACCGTGGTTCGTCCTTCCTCGACCCAAAGGGCCGCGGTGGCTCTACCGGCTAC
Arabidopsis_thaliana      ---CTGGTTGATCCTGCCAGTAGTCATATGCTTGTCTCAAAGATTAAGCCATGCATGTGTAAGTATGA-AC-GAATTCAG-ACT-G-T-GAAACTGCGAATGGCTCATTAAATCAGTTATAGTTTGTTTGATGGTA--ACTACTACTCGG-ATAACCGTAGTAATTCTAGAGCTAATACGTGCAACA-AACCCCGACTT-AT-GGAAGGGACGCATTTATTAGATAAAAGGTCGA--CGCGGG-C--TCTG-CCCGTTGCTCTGAT-GATTCATGATAACTCGA-CGGATCGCA-TGGCCTCTGT--GCT--GGCGACGCATCATTCAAATTTCTGCCCTATCAACTTTCGATGGTAGGATAGTGGCCTACCATGGTGGTAACGGGTGACGGAGAATTAGGGTTCGATTCCGGAGAGGGAGCC-TGAGAAACGGCTACCACATCCA-AGG-AAGGCAGCAGGCGCGCAAATTACCCAA-TCCTGACACGGGG--AGGTAGTGACA-------ATAAATAACAAT-ACTGGGCTCTTTCGAGTCTGGTAATTGGAATGAGTACAATC-TAAATC-CCTTAACGAGGATCCATTGGAGGGCAAGTCTGGT-G--CCAGCAGCCGCGGTAATTCCAGCTCCAATAGCGTATATTTAAGTTGTTGCAGTTAAAAAGCTCGTAGTTGAACCTT-GGGATGGGTC-GGCC-GGTCCGCCT--T------TGGTGT-G-CATTGG----TCGGCTTGTCCCTTC-GGTCGGCGA---TACGC-TCCTGGTCTTAATTGG-CCGGGTCGTG--------CC-TCCGGCGCTGTTACTTT-GAAGAAA-TTAGAGTG-CTCAAAGCAAGCC--TACG-CT-CTGGATAC-ATTAGCATGGGATAACAT-CATA--GGA-TTTCGATCCTATTGT-GTTGGCCTTC-GG-GATC--GGAGTAATGATT-AACAGGG-ACAG-TCGGGGGCATT-CGTATTTCATAGTCAGAGGTGAAATTCTTGGATTTATGAAAGACGAACAACTGCGAAA-GCA-TTTGCCAAGGATGTTTTC-ATTAATCAA-GAACGAAAGTTGGGGG-CTCGAAGACGATCAGATACCGTCCTAGTCTCAACCATAAACGATGCCGACCAGGGATCAGCGGATG-TTGC-TTA-T-AGGACTCCGCTGGCACCTT-ATGAGAAATCA--AA-GTTTTTGGGTTCCGGGGGGAGTATGGTCGCAAGGCTGAAACTTAAAGG-AATTGACGGAAGGGCACCACCAGGAGTGG--AGCCT-GCGGCTTAATTTGACTCAACACGG-GGAAACTTA-CCAGGTCCAGACATAG-TAAGGATTGACAGACTGAGAGCTCTTTCTTGATTCTATGGG-TGGTGGTGCATGGCCGTTCTTAGTTGGTGGAGCGATTTGTCTGGTTAATTCCGTTAATGAACGAGACCTCAGCCTGCTAAC-TAGCTA-CGTGGAGGCATC-----CCT-TCACG-GCC-G-GCTTCTTAGAGGGAC-TATGGC-CGTTT---AGGCC-A-A-GGAAGTTTGAGGCAATAACAGGTCTGTGA-TGC-CCTTAGATGTTCTGGGCCGCACG-CGCGCTACACTGATGTATTCAACGAG------TTCACA--CCTTGGC-CGACA-GG-CCCGGGTAATCTT-T-GAAATTTCATCGTGATGGGGATAGATCATTGCAATTGTTGGTCTTCAACGAGGAATTCCTAGTAAG-CGCGAGTCATCAGCTCGCGTTGACTACGT-CCCTGCCCTTTGTACACACCGCCCGTCGCTCCTACCGATTGAAT-GATCCGGTGAAGTGTTCGGATCGCGGCGACGTGGG-T-GG-TTCG-CCGCCCGCGACGTCGCGA-GAAGTCCACTAAACCTTAT-CATTTAGAGGAAGGAGAAGTCGTAACAAGGTTTCCGTAG-GTGAA-CCTGCGGAAGGATCA-----ATCATTGGTCCGGTACTGGATGTAGCCTTCCCCCCGGGCAAAATGCCTAATATTTACAATGCTCTGGTGGTTAAGGGTCGAGATACTCTTGGTCAAGAAATTAATGTGACTTGTGAAGTACAGCAATTATTAGGAAATAATCGAGTTAGAGCTGTAGCTATGAGTGCGACAGAGGGTTTAAAGAGAGGAATGGACGTGGTTGATATGGGAAATCCTCTAAGTGTTCCAGTCGGCGGAGCGACTCTAGGACGAATTTTCAACGTGCTTGGGGAACCCGTTGATAATTTAGGTCCTGTCGAT---ACTCGCACAACATCTCCTATCCATAAATCCGCGCCTGCTTTTATAGAATTAGATACAAAATTATCGATTTTTGAAACAGGAATTAAAGTAGTAGATCTTTTGGCCCCTTATCGTCGTGGGGGAAAAATTGGACTATTCGGTGGGGCTGGCGTGGGTAAAACAGTACTAATTATGGAATTGATC------AACAACATTGCTAAAGCTCATGGTGGTGTATCCGTATTTGGTGGAGTAGGCGAACGGACTCGTGAAGGAAATGATCTTTACATGGAAATGAAAGAATCTGGAGTCATTAATGAACAAAATCTTGCGGAATCCAAAGTGGCCCTAGTTTATGGTCAGATGAATGAACCGCCAGGAGCTCGTATGAGAGTTGGTCTGACTGCCTTAACTATGGCAGAATATTTCCGAGATGTTAATGAGCAAGACGTACTTCTATTTATCGACAATATCTTCCGTTTCGTACAAGCAGGATCCGAGGTATCCGCCTTATTGGGTAGAATGCCTTCTGCTGTGGGTTATCAACCCACCCTTAGTACCGAAATGGGTACTTTACAAGAAAGAATTACTTCTACGAAAAAGGGGTCCATAACCTCTATTCAAGCAGTTTATGTACCTGCAGATGATTTGACTGACCCCGCACCTGCCACCACATTTGCACATTTAGATGCGACTACCGTACTATCAAGAGGATTAGCTGCCAAAGGTATCTATCCAGCGGTAGATCCTTTAGATTCAACGTCAACTATGCTACAACCTCGAATCGTTGGCGAGGAACATTATGAAACTGCGCAACAAGTAAAACAAACTTTACAACGTTACAAGGAGCTTCAGGACATTATAGCTATCCTGGGGTTGGATGAATTATCCGAAGAGGATCGCTTAACCGTAGCAAGAGCACGAAAAATTGAGCGTTTCTTATCACAACCCTTTTTCGTAGCAGAAGTATTTACAGGTTCTCCGGGAAAATATGTTGGTCTAGCGGAAACAATTAGAGGGTTTAATTTGATCCTTTCCGGAGAATTTGATTCTCTTCCCGAACAGGCCTTTTACTTAGTGGGTAACATCGATGAAATGTCACCACAAACAGAGACTAAAGCAAGTGTTGGGTTCAAAGCTGGTGTTAAAGAGTATAAATTGACTTACTATACTCCTGAATATGAAACCAAGGATACTGATATCTTGGCAGCATTCCGAGTAACTCCTCAACCTGGAGTTCCACCTGAAGAAGCAGGGGCTGCGGTAGCTGCTGAATCTTCTACTGGTACATGGACAACTGTGTGGACCGATGGGCTTACCAGCCTTGATCGTTACAAAGGACGATGCTACCACATCGAGCCCGTTCCAGGAGAAGAAACTCAATTTATTGCGTATGTAGCTTATCCCTTAGACCTTTTTGAAGAAGGTTCGGTTACTAACATGTTTACCTCGATTGTGGGTAATGTATTTGGGTTCAAAGCCCTGGCTGCTCTACGTCTAGAGGATCTGCGAATCCCTCCTGCTTATACTAAAACTTTCCAAGGACCACCTCATGGTATCCAAGTTGAAAGAGATAAATTGAACAAGTATGGACGTCCCCTATTAGGATGTACTATTAAACCAAAATTGGGGTTATCCGCGAAAAACTATGGTAGAGCAGTTTATGAATGTCTACGTGGTGGACTTGATTTTACCAAAGATGATGAGAATGTGAACTCCCAACCATTTATGCGTTGGAGAGACCGTTTCTTATTTTGTGCCGAAGCTATTTATAAATCACAGGCTGAAACAGGTGAAATCAAAGGGCATTATTTGAATGCTACTGCGGGTACATGCGAAGAAATGATCAAAAGAGCTGTATTTGCCAGAGAATTGGGAGTTCCTATCGTAATGCATGACTACTTAACAGGGGGATTCACCGCAAATACTAGTTTGTCTCATTATTGCCGAGATAATGGCCTACTTCTTCACATCCACCGTGCAATGCACGCTGTTATTGATAGACAGAAGAATCATGGTATGCACTTCCGTGTACTAGCTAAAGCTTTACGTCTATCTGGTGGAGATCATATTCACGCGGGTACAGTAGTAGGTAAACTTGAAGGAGACAGGGAGTCAACTTTGGGCTTTGTTGATTTACTGCGCGATGATTATGTTGAAAAAGATCGAAGCCGCGGTATCTTTTTCACTCAAGATTGGGTCTCACTACCTGGTGTTCTGCCTGTGGCTTCAGGGGGTATTCACGTTTGGCATATGCCTGCTTTGACCGAGATCTTTGGAGATGATTCTGTACTACAATTCGGTGGAGGAACTTTAGGCCACCCTTGGGGAAATGCACCGGGTGCCGTAGCCAACCGAGTAGCTCTGGAAGCATGTGTACAAGCTCGTAATGAGGGACGTGATCTTGCAGTCGAGGGTAATGAAATTATCCGTGAAGCTTGCAAATGGAGTCCTGAACTAGCTGCTGCTTGTGAAATGGTTAACGTCAGATTCTACCGAAACTATGGGAAAACATTCAAGAAGCCACGTCGTCCTTATGAGAAAGAGCGTCTTGATGCTGAGCTAAAGCTTGTTGGAGAATACGGTCTTCGTTGTAAGAGAGAGCTTTGGAGAGTTCAATATACACTTAGCAGAATCCGTAATGCTGCAAGAGAACTCTTAACTCTTGATGAGAAGAATCCTCGTCGTATCTTTGAAGGTGAAGCTCTTCTTAGGAGAATGAATCGATATGGTCTTCTTGAT---GAAACCCAGAACAAGCTTGATTATGTTCTTGCTTTGACTGTTGAGAATTTCCTTGAACGTCGTCTCCAAACTATTGTCTTTAAGTCTGGTATGGCTAAGTCCATTCACCACGCTCGTGTCCTTATCCGACAAAGGCATATCAGGGTTGGGAGGCAACTTGTGAACATTCCATCGTTTATGGTGAGAGTAGAGTCACAGAAGCACGTAGACTTTTCTCTAACCAGTCCATTCGGTGGTGGTCGACCTGGAAGAGTGAAGAGAAGGAACATGTCTCACAGAAAGTTTGAGCATCCAAGACATGGTTCTTTGGGTTTCCTTCCAAGGAAAAGAGCTAGCCGACACCGTGGGAAAGTGAAGGCCTTCCCTAAGGATGATCCAACTAAGCCTTGCAGACTCACCTCCTTCTTGGGATACAAAGCTGGGATGACTCACATTGTGAGAGATGTTGAAAAACCTGGATCAAAACTACACAAGAAGGAAACATGTGAAGCTGTGACGATCATTGAGACACCTCCAATGGTGGTTGTTGGTGTGGTTGGTTATGTAAAGACACCTCGTGGTCTGCGGTCTCTATGCACTGTGTGGGCTCAGCATCTGAGCGAAGAATTGAGAAGGAGGTTCTACAAGAACTGGGCCAAGTCAAAGAAGAAGGCTTTCACTAGATATTCTAAG---AAACATGGGAAAAAAGATATTCAAAGTCAATTGGAGAAGATGAAGAAGTACTGCTCTGTCATCAGAGTTCTTGCTCACACTCAGATA---AGGAAAATGAAAGGCGTGAAGCAGAAGAAGGCACATCTGAATGAGATTCAGATCAATGGTGGAGATATAGCAAAGAAAGTTGACTATGCCTGCAGTTTATTTGAAAAACAAGTCCCAGTTGATGCCATCTTCCAGAAAGATGAAATGATTGATATCATTGGTGTCACCAAAGGAAAAGGTTATGAAGGTGTGGTTACAAGATGGGGAGTGACCCGACTTCCAAGAAAGACTCATCGTGGTCTTCGCAAGGTTGCTTGTATCGGTGCTTGGCATCCAGCTAGAGTCTCCTACACGGTGGCTAGAGCTGGACAAAACGGTTACCATCACCGTACTGAAATGAACAAGAAGGTATACCGGGTTGGGAAAGGCCAGGAGACTCACTCAGCCATGACCGAGTATGACAGAACCGAGAAGGATATCACACCAATGGGAGGATTTCCCCACTATGGGATAGTGAAGGAAGATTATTTGATGATCAAGGGATGTTGCGTGGGGCCTAAGAAACGTGTGGTGACTTTAAGACAGACTTTGCTTAAGCAGACGTCTAGGCTTGCTATGGAGGAGATCAAGCTTAAGTTCATTGACGCTGCTTCCAATGGGGGACACGGTCGTTTCCAGACTTCTCAAGAGAAGGCCAAGTTCTATGGTAGAACCATGGTGAAGTACCAAGAACCCGACAATCAGACC---AAGTCTTGCAAGGCTAGAGGATCCGATCTTAGGGTTCACTTCAAGAATACTAGGGAAACAGCGCACGCAATCAGGAAGCTACCATTGATCAAGGCGAAGAGGTACCTTGAGGATGTGATAGCTCACAAGCAAGCAATTCCCTTCACACGTTTCTGCAGAGGTGTTGGGAGAACTGCT---CAAGCTAAGAACAGGCACTCT---AATGGTCAAGGACGTTGGCCAGCCAAGTCTGCTCAGTTTGTTCTTGATTTGCTCAAGAACGCTGAGAGCAATGCTGAGGTGAAAGGTTTGGATGTTGATGCCCTCTTCATATCACACATCCAAGTGAACCAGGCCGCAAAGCAAAGGAGAAGGACTTACCGTGCTCACGGAAGAATCAACCCTTACATGTCCAACCCATGCCACATTGAGTTGATTTTGTCAGAGAAGCCTCTTGTTTGCGACAATGGAACTGGAATGGTTAAGGCTGGTTTTGCTGGGGATGATGCACCTAGAGCTGTGTTTCCTAGTATTGTGGGTCGTCCTCGTCACACCGGTGTGATGGTTGGGATGGGGCAAAAGGATGCTTATGTTGGCGATGAAGCTCAATCCAAACGAGGTATTTTAACTCTCAAGTACCCTATTGAGCATGGAATTGTCAACAATTGGGATGACATGGAGAAGATTTGGCATCACACTTTCTACAATGAGCTCCGTGTTGCTCCTGAGGAACATCCTATTCTACTTACCGAGGCACCGCTTAACCCGAAAGCTAATCGTGAGAAGATGACTCAAATCATGTTTGAGACTTTCAATGCCCCTGCTATGTATGTGGCTATTCAGGCTGTTCTTTCTCTTTATGCCAGTGGTCGTACTACCGGTATTGTGCTCGACTCTGGAGATGGTGTGAGCCACACTGTTCCTATCTATGAGGGGTATGCACTTCCACATGCTATCCTACGTCTTGATCTTGCTGGTCGTGACCTCACGGATGCGCTGATGAAGATCCTAACCGAGCGTGGTTACTCTTTCACCACCACAGCAGAGCGTGAAATTGTCAGAGACATAAAGGAGAAGCTTTGCTACATTGCTCTTGACTACGAGCAGGAACTCGAGACAGCCAAAACCAGCTCATCT---GTTGAGAAGAACTACGAGCTACCTGATGGGCAAGTGATCACCATTGGATCAGAGCGATTCCGTTGTCCTGAGGTTCTTTACCAGCCATCTATGATTGGTATGGAGAATGCT---------GGTATCCATGAAACCACCTATAACTCCATAATGAAGTGTGATGTCGACATCAGGAAGGACTTGTACGGTAACATTGTGCTCAGTGGTGGAACCACAATGTTCCCTGGAATCGCCGACAGAATGAGCAAAGAGATCACTGCTTTGGCTCCAAGCAGCATGAAGATCAAAGTCGTTGCCCCTCCAGAGAGGAAATACTCTGTCTGGATTGGAGGGTCCATCTTGGCCTCCCTCAGTACCTTACAGCAG---ATGTGGATCGCAAAGGCAGAGTATGACGAGTCAGGTCCATCGATTGTTCACAGGAAGTGCTTCTTTGCATTTTGGGACTGGGTTGGTGGAAGGTACAGTGTTTGCAGTGCGGTTGGAGTCTTACCTTTGTCTCTGCAGTATGGCTTCTCCATGGTTGAGAAGTTTTTGAAGGGAGCTTCAAGCATTGATCAGCATTTCCAGTCC---ACACCGTTCGAGAAGAATATACCTGTGCTTTTAGGGTTGTTGAGTGTATGGAATGTATCATTTCTTGGATATCCTGCTAGGGCCATCTTACCTTATTCGCAAGCCCTTGAGAAATTTGCTCCACACATTCAACAGGTTAGTATGGAGAGTAATGGAAAGGGAGTCTCAATTGATGGTCTACCTCTC---CCG---TTCGAGACTGGTGAGATTGATTTTGGTGAACCTGGAACAAATGGTCAACACAGCTTTTACCAACTCATTCACCAGGGACGCGTAATCCCTTGTGATTTCATTGGCATTGTGAAGAGTCAGCAACCTGTGTACCTTAAGGGAGAG---GTGGTCAGTAACCACGACGAGCTCATGTCAAACTTTTTTGCACAGCCTGATGCTCTTGCATATGGAAAAACTCCTGAACAGCTGCAGAAAGAGAATGTTTCAGAAAATCTCATTCCCCATAAGACATTCTCTGGAAATCGACCTTCTCTTAGCCTTCTACTTCCAGAATTG---ACTGCTTACAATGTTGGCCAGTTGTTGGCTATCTATGAACACAGAGTAGCAGTTCAAGGCTTTGTGTGGGGTATCAATTCGTTTGACCAGTGGGCCATCAATGGGTTCGGTAGGATTGGTAGGAACTTCTTGAGGTGTTGGCATGGTCGTAAGGAC---TCTCCTCTTGATGTCGTTGTCATTAACGACACTGGTGGTGTTAAACAAGCATCACATCTCCTCAAATACGACTCAACTCTTGGAATCTTTGACGCTGATGTCAAACCTTCAGGAGACTCAGCTCTCTCTGTTGATGGAAAGATCATCAAGATTGTATCTGATCGTAACCCATCTAATCTCCCCTGGGGGGAACTAGGCATTGACTTAGTTATCGAAGGAACCGGAGTGTTTGTTGACAGAGACGGTGCTGGGAAGCACCTTCAGGCTGGAGCCAAGAAGGTTCTTATCACTGCACCTGGAAAAGGT---GACATCCCAACTTATGTCGTTGGTGTCAATGCTGAACTTTACAGCCATGAAGATACG---ATCATCAGCAATGCGTCTTGTACTACTAACTGTCTCGCTCCATTCGTCAAGGTTCTTGACCAGAAATTTGGGATCATAAAGGGTACAATGACAACTACTCACTCATACACTGGTGACCAAAGGTTGTTAGATGCGAGCCACCGTGATCTAAGGAGAGCAAGAGCAGCAGCTTTGAACATTGTTCCAACATCTACAGGAGCAGCCAAAGCTGTGGCTCTTGTGCTTCCTAACCTCAAAGGAAAACTTAACGGAATTGCATTGCGTGTGCCAACTCCAAACGTTTCAGTGGTTGACTTAGTCGTGCAAGTCTCCAAGAAAACTTTTGCTGAAGAAGTCAATGCTGCTTTCAGAGATGCAGCTGAG---------------AAAGAGCTTAAAGGTATCCTTGACGTCTGTGATGAGCCTCTTGTCTCTGTTGACTTCAGGTGCTCTGATGTATCCTCCACTATTGATTCTTCCCTCACAATGGTTATGGGAGATGATATGGTTAAAGTGATTGCTTGGTATGACAATGAATGGCTAACGTACGACGAGATACAGAGCAAGACTTACATGGAGGTAAAGGGTACCGGTACGGCAAACCAGTGTCCAACTATCGATGGTGGCTCTGAGACATTCTCGTTCAAAGCTGGTAAGTACACAGGCAAGAAGTTCTGCTTCGAGCCCACTTCCTTCACCGTCAAGGCAGAT------AGCGTCAGCAAGAATGCACCGCCGGATTTCCAAAACACCAAGCTCATGACCCGTCTCACTTACACACTCGATGAGATCGAAGGACCCTTCGAGGTTGGTTCAGACGGAAGCGTGAAGTTC---AAGGAAGAAGATGGTATCGATTACGCAGCAGTCACAGTCCAGCTTCCGGGAGGAGAACGCGTGCCGTTCCTCTTCACGGTTAAGCAGCTCGAGGCTTCAGGGGGCAAGTTCTTAGTTCCATCGTACCGTGGCTCGTCCTTTTTGGACCCAAAGGGTCGTGGTGGATCCACTGGGTAC
Ostreococcus_tauri        -ACCTGGTTGATCCTGCCAGTAGTCATATGCTTGTCTCAAAGATTAAGCCATGCATGTCTAAGTATAA-GC-G---TTTATACT-G-T-GAAACTGCGAATGGCTCATTAAATCAGCAATAGTTTCTTTGGTGGTG--TTTACTACTCGG-ATAACCGTAGTAATTCTAGAGCTAATACGTGCGT-A-AATCCCGACTTC---GGAAGGGACGTATTTATTAGATAAA-GACCGA---CC--------TCG------TTCTGCGGT-GAATCATAATAACTTTA-CGGATCGNT-TCGC-T-T-C--GGC--GGCGATGTTCCATTCAAATTTCTGCCCTATCAACTTTCGATGGTAGGATAGAGGCCTACCATGGTGGTAACGGGTGACGGAGAATTAGGGTTCGATTCCGGAGAGGGAGCC-TGAGAAACGGCTACCACATCCA-AGG-AAGGCAGCAGGCGCGCAAATTACCCAA-TCCTGACACAGGG--AGGTAGTGACA-------ATAAATAACAAT-ACCGGGCTTTTTCAAGTCTGGTAATTGGAATGAGAACAATT-TAAATC-CCTTAACGAGGATCCATTGGAGGGCAAGTCTGGT-G--CCAGCAGCCGCGGTAATTCCAGCTCCAATAGCGTATATTTAAGTTGTTGCAGTTAAAAAGCTCGTAGTCGGACTTT-GGCTGAGAAC-GGTC-GGTCCGCCG--TT-----AGGTGT-G-CACTGA----CTGGTCTCAGCTTCC-TGGTGAGGA---GGTGT-GC-T-----TCAC-------GGCCACT--------TA-GTCACCGTGGTTACTTT-GAAAAAA-TTAGAGTG-TTCAAAGCGGGC--TTACG-CT--TGAATAT-ATTAGCATGGAATAACAC-CATA--GGA-CTCCTGTCCTATTTC-GTTGGTC-TC-GG-GACG--GGAGTAATGATT-AAGAGGA-ACAG-TTGGGGGCATT-CGTATTTCATTGTCAGAGGTGAAATTCTTGGATTTATGAAAGACGAACTTCTGCGAAA-NNC-TTTGCCAAGGATGTTTTC-ATTGATCAA-GAACGAAAGTTGGGGG-CTCGAAGATGATTAGATACCATCCTAGTCTCAACCATAAACCANNCCGACTAGGGATTGGCGGATG-TTA--ATT-G-ATGACTTCGCCAGCACCTT-ATGAGAAATCA--AA-GTTTTTGGGTTCCGGGGGGAGTATGGTCGCAAGGCTGAAACTTAAAGG-AATTGACGGAAGGGCACCACCAGGCGTGG--AGCCT-GCGGCTTAATTTGACTCAACACGG-GGAAACTTA-CCAGGTCCAGACATAG-TAAGGATTGACAGATTGATAGCTCTTTCTTGATTCTATGGG-TGGTGGTGCATGGCCGTTCTTAGTTGGTGGAGTGATTTGTCTGGTTAATTCCGTTAACGAACGAGACCTCAGCCTGCTAAA-TAGTTG-GACCC-TACTCT-----TA--GGGCC-AC--A-ACTTCTTAGAGGGAC-TATGTG-CGTGT---AGCAC-G-T-GGAAGTTTGAGGCAATAACAGGTCTGTGA-TGC-CCTTAGATGTTCTGGGCCGCACG-CGCGCTACACTGACGAATTCAACGAG------CTTATAA-CCTTGGC-CGAAA-GG-TCTGGGTAATCTC---CAAAATTCGTCGTGATGGGGATAGATTATTGCAATTATTAATCTTCAACGAGGAATGCCTAGTAAG-CGCAAGTCATCAGCTTGCGTTGATTACGT-CCCTGCCCTTTGTACACACCGCCCGTCGCTCCTACCGATTGAAT-GGTCCGGTGAAGCGTTTGGACTATGG-TTTTCTGA-T-GG-TCCG-CCGTTGGAT-TACCGTGG-GAAGTTCGTTAAACCTTAT-CATTTAGAGGAAGGAGAAGTCGTAACAAGGTAGC--------------------------------ATTATCGGACCGGTTATTGATGCAGTATTTTCACCAAACAAAATGCCGAACATTTACAACTCCGTTGTAATTGAAGGTAAAAATGATGTTGGAGACACAATCAAATGTGTAGCAGAAGTACAACAACTCCTTGGAGATAACGTTGTTCGTGCAGTATCAATGAGTGCTACTGATGGTTTAATGCGTGGTATGACTGTAGTTGATACCGGTGCAGCACTTTCAGTACCAGTTGGTAAAAACACTCTTGGACGTATCTTCAACGTTCTTGGTGAGCCAGTAGACGAGCTTGGTGCTGTTTCTACACCAGAGGGAATGCTCCCTATTCACCGTGCTGCTCCAGCATTTGTAGATCTTGATACTAACCTTTCAATTTTTGAAACTGGAATTAAAGTAGTAGACCTTCTCGCACCATACCGTCGTGGTGGTAAAATTGGTCTCTTCGGTGGAGCTGGTGTAGGTAAAACAGTGTTAATTATGGAGCTCATCGTTAACAACAATATTGCTAAGGCACACGGAGGAGTATCAGTTTTCGCTGGTGTAGGTGAGCGTACACGTGAAGGAAACGACCTTTACCAAGAGATGTGTGAATCTAAAGTAATTGACACAGCAAACCTTGCGAATTCGAAAGTAGCACTTGTTTATGGCCAGATGAACGAACCGCCAGGGGCACGTATGCGTGTAGGACTTACAGCATTAACAATGGCTGAGTACTTCCGTGACGTAAACAACCAAGATGTACTTCTTTTCGTAGATAACATTTTCCGTTTTGTACAAGCGGGTTCTGAAGTATCTGCACTTTTAGGACGTATGCCATCAGCAGTAGGATACCAGCCTACACTTAGTACTGAAATGGGATCACTCCAGGAGCGTATTACATCGACTAAGACTGGATCAATTACATCAATTCAAGCAGTATACGTACCTGCAGATGACCTTACTGACCCAGCTCCAGCAACAACGTTTGCTCACTTAGATGCAACAACTGTACTTTCACGTAACTTAGCAGCTAAGGGAATTTACCCAGCAGTAGATCCACTTGATTCAACTTCAACAATGCTTCAGCCATGGATTCTTGGGGATGACCACTATGACACTGCACAAGGGGTTAAGCAGACTTTACAGCGTTACAAAGAACTTCAAGATATTATTGCGATTTTAGGTCTTGATGAACTTTCTGAAGAAGACCGTTTAACTGTAGCACGTGCTCGTAAAGTAGAGCGTTTCCTTTCGCAACCATTCTTCGTAGCTGAAGTATTTACAGGTTCACCTGGTAAGTATGTAAGTCTTGCAGAGTCAATTCAAGGATTCAAGATGATCTTAGGGGGAGAGTTAGATGACCTTCCTGAGCAGGCATTCTACCTTGTAGGAAACATTGACGAAATGGCACCACAAACTGAAACTAAAACTGGTACTGGATTCCAGGCTGGAGTAAAAGACTACCGTTTAACATACTACACTCCTGACTACCAAGTTAAGGAAACTGACATTCTTGCTGCATTCCGTATGACTCCACAACCAGGAGTTCCTGCTGAAGAGTGTGGAGCAGCTGTAGCAGCTGAGTCTTCAACTGGTACTTGGACAACTGTATGGACAGATGGTCTTACTCAACTTGACCGTTACAAGGGACGTTGTTACGACCTTGAGCCGGTTCCTGGAGAAGACAACCAGTTCATCGCGTACGTTGCTTACCCACTCGACCTTTTCGAGGAAGGATCAGTAACAAACCTTTTCACATCAATCGTAGGAAACGTATTCGGATTCAAGGCACTTCGTGCTCTCCGTTTAGAAGACCTTCGTATTCCTGTAGCATACTGTAAGACTTTCCAGGGTGCTCCTCACGGAATTCAAACTGAGCGTGATAAGCTTAACAAGTACGGACGTGGACTTCTTGGATGTACTATTAAGCCTAAGCTTGGTCTTTCAGCTAAGAACTACGGACGTGCAGTATACGAGTGTCTTCGTGGTGGACTTGACTTCACGAAGGATGACGAGAACGTAAACTCACAGCCATTCATGCGTTGGCGTGACCGTTTCCTTTTCGTAGCTGAGGCTATCTACAAGTCTCAAGCTGAGACTGGTGAGATTAAGGGACACTACCTTAACGCAACAGCTGGAAACGTTGACCAGATGCTTAAGCGTGCTCAAGTAGCTAAGGAACTCGGAATGCCTATTATTATGCACGACTACCTTACTGCTGGATTCACAGCTAACACAACTCTCGCTACTTACTGTCGTGAAGAAGGACTTCTCCTTCACATTCACCGTGCAATGCACGCAGTAATTGACCGTCAGCGTAACCACGGAATCCACTTCCGTGTACTTGCTAAGGCTCTCCGTCTTTCAGGTGGTGACCACCTTCACTCAGGAACTGTAGTAGGTAAGCTTGAGGGTGAGCGTAACGTAACTCTTGGTTTCGTAGACCTTATGCGTGATGCTTACGTTGAGAAGGACCGTGACCGTGGAATTTACTTCTCACAAGACTGGGCTTCTCTTCCAGGTGTAATGCCAGTAGCTTCTGGTGGTATTCACGTATGGCACATGCCAGCTCTCGTAGAGATCTTCGGAGATGACGCTTGTCTTCAGTTCGGTGGTGGAACTCTTGGACACCCATGGGGGAACGCTCCAGGTGCATCTGCTAACCGTGTAGCACTTGAGGCTTGTACTCAGGCTCGTAACGAAGGACGTGACCTCGCTCGTGAGGGTGGTGACGTAATCCGTGCAGCTTGTAAGTGGTCTCCTGAGCTCGCAGCAGCTTGTGAA---------------------------------------------------------------------------------------------------------------------------------------------------------------------------------------------------------------------------------------------------------------------------------------------------------------------------------------------------------------------------------------------------------------------------------------------------------------------------------------------------------------------------------------------------------------------------GAACACGCGCGTTACGGTAACCTTGGCTTCTTGCCGAAGAAGCGCTCGCAGCGCTCCCGCGGGAAGGTGAAGTCCTTCCCGAAGGATGACGCGAGCAAGCCGCCGCACCTCACCGCCTTCATGGGCTTCAAGGCTGGTATGACGCACGTCGTCCGCGACGTCGAAAAGCCGGGCTCCAAGATGCACAAGAAGGAACAGTGCGACGCGGTGACGATCATCGAGTGCCCGGAACTCGTCGTCGTCGGCCTCGTCGGCTACGTCCGCACGCCGAAGGGCTTGCGCGGTAAGAAGACCGTCTGGGCCGAACACTTGAACGATGAAATCCGCCGTCGATTCTACAAGAACTGGTTCAAGTCCAAGAAGAAGGCTTTCACCAAGTACGCCAAG---AACTACGGC------TCCATCGAAAAGGACTTGGAAGAGCTCAAGAAGTCGTGCGACGTCATCCGTGTCATTGCCCACACCCAAGTC---CGCAAGGTCAAGGGTCTCAAGCAAAAGAAGGCGCACATCATGGAGATCCAAGTCAACGGTGGCGATGCCGCCGCCAAGGTTGACTTTGGCTTCGCGCTCTTCGAAAAGACTGTCCCGGTTGACAGCGTCTTCCAGCAAGACGAGATGATTGATCTCATCGGCGTCACGAAGGGTAAGGGTTTCCAAGGTGTCGTCACCCGTTGGGGCGTCACCCG-------------------------------------------------------------------------------------------------------------------------------------------------------------------------------------------------------------------------------------------------------------------------------------------------------------------------------------------------------------------------------------------------------------------------------------------------------ATGACTGACGACACAGAACCGGAAGACTCCGAA---AAGTCCGCCAAGGCGCGTGGCTCGGACCTTCGCATCTCTTTCAAGAACATGCGCGAGTGCTGCCAGGCCATCAAGGGCAAGTCCCTCGCCGATGCGGAGCAATACTTGAAGGATGTGCTCGCGATGAAGCGATGCGTCGTGTTCCGCCGTTTCTGTGGTGGCGTCGGCCGTACCGCG---CAAGCGAAAAACGAAGGCTCCACCAATGGCCAAGGTCGCTGGCCGAAGAAGGCCGCTGAGGCGCTCCTCGGCTTGTTGGGCAACGCCCGTAGCAACGCCACCACCAAGGGCTTGGACTTGGAGAACCTCCACGTGTCCCACGTCCAGTGCAACAAGGCCATCCCGCAGCGCCGCCGTACCTACCGTGCGCACGGTCGCATCAACCCGTACATGTCCAACCCATGCCACATCGAGCTTGTTGTCAGCGAGAAG---------------------------------------------------------------------------------------------------------------ATGGTGGGCATGGGTCAGAAGGATTGCTACGTCGGCGATGAGGCGCAGAGCAAGCGCGGGATCCTCACGCTCAAGTACCCGCTCGAGCACGGCATCGTCACCAACTGGGACGACATGGAGAAGATCTGGCACCACACGTTTTACAACGAACTTCGCGTCGACCCGGCCGAGCACCCGGTCCTCTTGACCGAGGCGCCGATGAATCCAAAGGCTAACCGCGAGAAGATGTGCCAAATCATGTTTGAGACGTTCAACGTTCCGGCGATGTACGTGTCCATCCAAGCCGTCTTGTCGCTCTACGCCTCGGGCCGTACGACCGGTATCGTACTCGATTGCGGCGACGGCGTCTCGCACACCGTGCCCATTTACGAAGGTTACGCGCTTCCGCACGCGATCCTTCGTCTCGACCTCGCCGGTCGCGACTTGACGGATTACATGGTGAAGATCTTGACCGAGCGCGGACACTCGTTCACGACGTCGGCGGAACGCGAAATCGTTCGCGATATCAAGGAGAAGCTCGCGTACGTCGCGCTTGATTTCGAGGAGGAAATGGCCACGAGCCAAAGCTCGTCATCC---ATCGAAAAGTCTTACGAGCTTCCGGATGGACAAATGATCACCATCGGCAGCGAGCGTTTCCGCTGTCCCGAGGTGCTCTTCCAACCGAGCCTCATCGGCATGGAAAACCCG---------GGCATCCACGAGACGACGTACAACTCCATCATGCGATGCGATGTCGACATCAGACGCGATCTGTACGCCAACATCGTCTTGTCCGGCGGTACCACCATGTTCCCGGGTATCGCCGACCGCATCTCCAAGGAGCTCACCGCTCTCGCGCCGTCGTCTATGAAGATCAAGGTTGTCGCGCCGCACGAGCGCAAGTACTCCGTGTGGATCGGTGGCTCCATCCTCGCTTCCCTGTCCACGTTCCAACAA---ATGTGGATCGCGAAGAGTGAGTACAACGAAGCTGGCCCGTCCATC------------------TTCGCGTTCTGGGACTGGGTCGGCGGCCGATACTCCGTGTGCTCCGCCGTCGGTATGCTCCCGCTTTCGCTGCAGTACGGGTACGACACCATGGAGAAATTTCTCGAAGGCGCGTGGTCGATGGATCAGCACTTCGCCAAC---GCTCCGTTCGAGGAGAACCTCCCGGTGACGCTCGGGATGCTTAGCGTGTGGAACGTCTCGTTCTTGGGATGTCCTGCTCGCGCGATTCTGCCGTACTGCCAAGCGCTTGCCAAGCTCGCGCCGCACATTCAGCAAGTCGCGATGGAGTCCAACGGAAAGGGCGTCGCCATCGACGGCACCCCGCTC---GAC---TACGACACGGGTGAGATCGATTTCGGCGAGCCCGGGACGAATGGACAGCACTCGTTCTACCAGCTCATTCACCAAGGTCGCACCATTCCGTGCGATTTCATCGGCATCGTGAAGAGCCAACAGAGCGTGTACTTGAAGGGTGAA---ATCGTCTCCAACCACGACGAGCTCATGTGCAACTTCTTCGCCCAGGCCGACGCGCTCGCCGTGGGTAAGTCCGCGGTGGAGTTGCGCTCCGAAAACGTCCCCGACGCATTGATCCCGCACAAGACCTTCAGCGGTAACCGACCGTCGCTCTCCATCATGCTTCCCGAGCTC---AACGCGTACACCACCGGTCAGCTCTTGAGCCTGTACGAGCACCGCGTCGCCGTTCAAGGCTTCGTCTGGGGCATCAACTCCTTCGACCAGTGGGCCATCAACGGCTTCGGCCGCATTGGCCGCAACTTCTTGCGATGCTGGCACGGTCGCGCCAAC---ACGATGCTCGATATCGTGGCGATCAACGACTCTGGCGGAGTCAAGCAAGCCTCCCACTTGGTCAAGTACGACTCCGTCCTCGGCACCTTCGAGGCTGACGTGAAGATTGTCGACGACACGCACATCTCCATCGACGGCAAGAAGATCGAGATTGTGTCCTCCCGTGACCCGCTCCAACTCCCGTGGAAGGCTCTCGGCGTCGACCTCGTCATCGAAGGTACCGGTGTCTTCATCGACACCCCGGGCGCGAGCAAGCACATCACCGCCGGCGCCTCCAAGGTTCTGATCACCGCTCCGGCCAAGGGCGACGACATCCCGACCTACGTGCTCGGTGTCAACGCTGACGGTTACAAGCACAGCGATAAG---ATCATCTCCAACGCCTCGTGCACGACCAACGGCCTCGCGCCGTTTGTGAAGGTGATTGACGAGAAGTTTGGCCTCGTCAAGGGCTTGATGACCACCACCCACTCCTACACTGGTGACCAGCGCATCCTCGATGCGTCCCACCGTGACTTGCGCCGTGCTCGCGCCGCGTGCTTGAACATCGTGCCGACCTCCACCGGTGCCGCCAAGGCTGTCGCGCTCGTGTTGCCGCAACTCAAGGGCAAGCTCAACGGTATCGCGCTCCGCGTGCCGACGCCGAACGTGTCCGTTGTCGATCTCGTCGTGCAAACTTCCAAGAAGTGCACCGCCGACGAAGTCAACGCCGCGTTCCGTGAAGCCGCCAAC---------------GGCCCGCTCAAGGGCATCCTCGCCGTCGCTGACGAGCCGCTCGTGTCCTGCGACTTCCGTTGCACCGACGTCTCGTGCACCATCGACGCTGCGCTCACGATGGTCATGGGTGACGACATGTTGAAGGTTGTCTCGTGGTATGACAACGAGTGG------------------------TTGACCTaNNTGCARRTYAAGGGTACCGGTCTCGCGAACACGTGCCCGGTCGTCGAAGGTGGTGTCTCCGGT---AAGATCAAGGCTGGCGATTACAAGCTCGAGCGATTCTGCATGGAACCGACCTCATTCACCGTGAAGGAAGAG------TCTCAGTTCAAGGCCGGCGAGTCTGAATTCCAAAAGACGCGCCTCATGACGCGCCTCACCTACACCCTCGACGGCATGACTGGTGACTTCAAGGTTGGCTCCGACGGCTCCGTCCAAATC---AAGGAGAACGATGGCCTCGACTACgCCCCGGTCACCGTTCAATTGCCGGGTGGTGAGCGCGTGCCGTTCCTCTTCACGTTGAAGGAGTTCACGGGCAAGGGCGGtGACTTCCTCGTCCCGTCCTACCGTGGCTCTTCCTTCCTCGACCCCAAGGGCCG-------------------
Nephroselmis_olivacea     AACCTGGTTGATCCTGCCAGTAGTCATATGCTTGTCTCAAAGATTAAGCCATGCATGTCTAAGTATAA-CT--A---TTATACT-G-G-GAAACTGCGAATGGCTCATTAAATCAGTTATAGTTTATTTGATGGTA-CCTTACTACTCGG-ATAACCGTAGTAATTCTAGAGCTAATACGTGCGC-A-ACTCCCGACTTC---GGAAGGGACGTATATATTAGATCAAAGACCGA---CCGGG-C--TT-GCCCG--TTTTTCGGT-GAATCATGATATTTCCA-CGAATCGCA-TGGCCT-CGT--GCG--GGCGATGTTTCATTCAAATTTCTGCCCTATCAACTTTCGATGGTAGGATAGAGGCCTACCATGGTGGTAACGGGTGACGGAGGATTAGGGTTCGATTCCGGAGAGGGAGCC-TGAGAGACGGCTACCACATCCA-AGG-AAGGCAGCAGGCGCGCAAATTACCCAA-TCCTGACTCAGGG--AGGTAGTGACA-------ATAAATAACAAT-ACCGGGCTTTTTCAAGTCTGGTAATTGGAATGAGAACAATC-TAAATC-CCTTAACGAGGATCCATTGGAGGGCAAGTCTGGT-G--CCAGCAGCCGCGGTAATTCCAGCTCCAATAGCGTATATTTAAGTTGTTGCAGTTAAAAAGCTCGTAGTTGGATTT-CGGGTGGGGAT-CGCC-GGTCCGTCG--TCT----CGATGT-G-CACTGG----CGCGCCCCATCTTCT-TGTCGGGGA---CGCAC-TCCTGGTCTTTACTGC-CCGGGATGCG--------GA-GTCGGCGATGTTACTTT-GAGTAAA-TTAGAGTG-TTCAAAGCAAGCC--TTCG-CT-CTGAATAC-GTTAGCATGGAATAACAT-GATA--GGA-CTCTGGTTCTATTTT-GTTGGTCTTC-GG-GACC--GGAGTAATGACT-AATAGGG-ACAG-TTGGGGGCATT-CGTATTTCATTGTCAGAGGTGAAATTCTTGGATTTATGAAAGACGAACTTCTGCGAAACG-A-TTTGCCAAGGATGTTTTC-ATTAATCAA-GAACGAAAGTTGGGGG-CTCGAAGACGATCAGATACCGTCCTAGTCTCAACCATAAACGATGCCGACTAGGGATTGTCAGATG-TTGT-TTTC--ATGACTCTGGCAGCACCTT-ATGAGAAATCA--AA-GTTTTTGGGTTCCGGGGGGAGTATGGTCGCAAGGCTGAAACTTAAAGG-AATTGACGGAAGGGCACCACCAGGAGTGG--AGCCT-GCGGCTTAATTTGACTCAACACGG-GGAAACTTA-CCAGGTCCAGACATAGGTAAGGATTGACAGATTGAGAGCTCTTTCTTGATTCTATGGG-TGGTGGTGCATGGCCGTTCTTAGTTGGTGGAGTGATTTGTCTGGTTAATTCCGTTAACGAACGAGACCTCAGCCTGCTAAA-TAGCTA-CGCTTACGTTT------CGT-AGGCG-GCG-A-GCTTCTTAGAGGGAC-TGTTGG-CGTCT---AGCCA-A-C-GGAAGTTTGAGGCAATAACAGGTCTGTGA-TGC-CCTTAGATGTTCTGGGCCGCACG-CGCGCTACACTGATGCATTCAACGAG------CCTACC--CCTGGGC-CGAAA-GG-TTCGGGTAATCTTC--GAAATTGCATCGTGATGGGGCTAGATTATTGCAACTATTAATCTTCAACGAGGAATTCCTAGTAAG-CGCAAGTCATCAGCTTGCGTTGATTACGT-CCCTGCCCTTTGTACACACCGCCCGTCGCTCCTACCGATTGAAT-GTGCTGGTGAGGACTCAGGATGATGTCCATG-TGGT--GG-TTCG-CCGCC-GTGTGGATGTCA-GAATCTGTTCAAACCCTCG-CATTTAGAGGAAGGAGAAGTCGTAACAAGGTTTCCGTAG-GTGAA-CCTGCAGAAGGATCAA----ATTGTTGGTCCTGTTATGGACGTGGCATTCCAGCCAGGAAGTATGCCAAATATTTACAATGCTTTAATCGTCAAAGGACGCAATGGTGCAGGTCAAGAGGTTAGTGTCGTTTGTGAAGTACAACAACTACTTGGAGATGGACTTGTACGCGCTGTTTCGATGAGCGCAACTGATGGTCTGATGCGTGGAATGGAAGTAACTGATACTGGGCGTGCACTGAGCGTTCCTGTAGGCCCAACTACATTAGGCCGTATCTTTAATGTACTAGGTGAACCTGTCGATAATATGGGACCTGTAGGG---AACGAAAAAACCCTCCCAATTCACCGTGAGGCGCCTGCATTCGTAGATCTTGATACCAAACTATCTATTTTTGAAACAGGGATTAAAGTAGTTGATCTTCTTGCACCATATCGCCGTGGTGGAAAAATTGGTCTCTTTGGAGGCGCTGGAGTTGGCAAAACAGTTTTGATCATGGAACTGATC------AATAATATTGCTAAAGCACATGGAGGCGTATCTGTATTCGGTGGTGTAGGTGAACGTACTCGTGAGGGGAATGACCTCTACATGGAAATGTGTGAATCGAAAGTAATTAATAAAGCTGATGTCAAATCTTCCAAGGTTGCTCTAGTATACGGTCAAATGAATGAACCGCCAGGGGCACGCATGCGCGTAGGATTAACAGCCTTGACAATGGCGGAATATTTCCGTGATGTTAATAACCAAGACGTCCTACTATTTATTGATAACATTTTCCGATTTGTACAAGCTGGGTCAGAAGTATCCGCGTTATTAGGACGTATGCCGTCTGCTGTAGGATACCAACCAACTCTTGCCACAGAAATGGGTGGACTTCAAGAACGTATTACATCTACAAAAGATGGATCGATTACTTCGATCCAAGCTGTATATGTACCAGCAGATGACTTAACTGACCCTGCTCCAGCAACTACATTTGCTCACCTAGATGCAACGACTGTATTGTCTCGTAACTTAGCTGCTAAAGGAATTTATCCAGCGGTAGATCCACTTGACTCTACTTCGACTATGTTACAACCATGGATTCTAGGAGATGATCACTACGGGACTGCACAACGTGTGAAACAAACCCTTCAACGTTATAAAGAGTTACAAGATATCATCGCCATCCTTGGATTAGATGAATTATCGGAAGAGGACCGTATGATCGTAGCACGTGCACGTAAAATTGAACGTTTCCTTTCTCAACCTTTCTTTGTTGCAGAAGTATTTACTGGAGCTCCTGGAAAATATGTACCTCTGGCTGAATCGATTCAAGGCTTCAAACTGATTTTGTCCGGTGAATTAGATAGCTTACCAGAGTCTGCATTCTATCTTGTCGGAAACATTGAAGAAATGGCACCACAAACTGAGACCCAAGCAAAAGCTGGCTTCAAAGCGGGCGTAAAAGATTACCGTCTCACTTATTACACTCCTGATTATCAAGTGAAAGATACGGATATTCTTGCAGCGTTCCGTATGACTCCTCAACCTGGTGTTCCACCAGAAGAGTGTGGCGCAGCTGTAGCAGCGGAATCTTCCACAGGAACTTGGACGACTGTATGGACCGATGGGTTGACTAGCCTTGACCGTTACAAAGGTCGTTGCTATGACCTCGAGCCAGTTGCTGGGGAAGACAATCAGTACATCGCATATGTAGCATATCCTCTTGACCTTTTTGAAGAAGGATCCGTAACAAACCTCTTCACTTCCATTGTAGGAAACGTATTTGGATTCAAAGCACTTCGTGCACTTCGTCTTGAAGATTTGCGTATTTCTGTAGCATACTGCAAAACCTTCCAAGGAGCTCCTCACGGGATTCAAGTAGAACGTGACAAACTCAACAAATACGGACGTGGATTGCTTGGTTGTACAATCAAACCAAAACTAGGTCTTTCTGCAAAGAACTATGGTCGTGCAGTATACGAATGTCTTCGTGGTGGATTGGACTTCACGAAAGATGACGAAAACGTAAACTCTCAACCATTCATGCGTTGGAGAGATCGTTTCCTCTTCTGTGCGGAAGCAATCTATAAAGCACAAGCTGAAACTGGTGAAATTAAAGGTCACTACCTCAACGCAACTGCTGGAACCTCGGAAGAAATGTTGAAGCGTGCTGTATTCGCAAAAGAGCTTGGTGTACCTATCATCATGCACGACTACCTAACTGGTGGATTCACTGCAAACACTTCTCTTGCATACTACTGCCGTGACAATGGCCTTCTTCTCCACATTCACCGTGCAATGCACGCGGTAATTGACCGTCAACGTAACCACGGGATTCACTTCCGTGTACTTGCTAAGGCTCTTCGCCTTTCCGGTGGAGACCACCTTCACTCCGGTACCGTTGTAGGAAAACTCGAAGGAGAACGTGAAGTAACTCTCGGATTCGTAGATCTTATGCGTGATGCTTACGTAGAAAAAGATCGTAGCCGTGGTATTTACTTTACACAAGACTGGGCATCTCTTCCTGGAGTTATGCCAGTAGCTTCTGGTGGGATCCACGTATGGCACATGCCTGCGCTTGTCGAAATCTTCGGAGATGACGCTTGTCTTCAGTTCGGTGGTGGAACTCTTGGTCACCCTTGGGGGAACGCGCCAGGTGCTGCTGCAAACCGTGTAGCACTTGAAGCTTGTACACAAGCTCGTAACGAAGGACGCGATCTTGCACGTGAAGGTGGAGACGTGATCCGTGCAGCTTGCAAGTGGAGCCCTGAATTGGCTGCTGCTTGTGAA-----------------------------------------------------------------------------------------------------------------------------------------------------------------------------------------------------------------------------------------------------------------------------------------------------------------------------------------------------------------------------------------------------------------------------------------------------------------------------------------------------------------------------------------------------------------------------------------------------------------------------------------------------------------------------------------------------------------------------------------------------------------------------------------------------------------------------------------------------------------------------------------------------------------------------------------------------------------------------------------------------------------------------------------------------------------------------------------------------------------------------------------------------------------------------------------------------------------------------------------------------------------------------------------------------------------------------------------------------------------------------------------------------------------------------------------------------------------------------------------------------------------------------------------------------------------------------------------------------------------------------------------------------------------------------------------------------------------------------------------------------------------------------------------------------------------------------------------------------------------------------------------------------------------------------------------------------------------------------------------------------------------------------------------------------------------------------------------------------------------------------------------------------------------------------------------------------------------------------------------------------------------------------------------------------------------------------------------------------------------------------------------------------------------------------------------------------------------------------------------------------------------------------------------------------------------------------------------------------------------------------------------------------------------------------------------------------------------------------------------------------------------------------------------------------------------------------------------------------------------------------------------------------------------------------------------------------------------------------------GCCTGATGGTCAGGTTATTACCATTGGAAACGAGCGCTTCCGTTGTGCTGAGGTGCTTTTCACTCCTTCTTTCATTGGCCTGGAGGCTGAT---------GGTATCCACAACACATGCTACAGCTCCATCATGAAGTGCGATGTGGATATCCGCAAGGACCTGTACGGCAACATTGTGCTGTCTGGTGGTTCTACTATGTTCCCTGGTATTGCAGACCGTATGAGCAAGGAGATCACAGCCCTGGCCCCATCCTCCATGAAGATCAAGGTGGTGGCACCCCCAGAGCGCAAGTACTCAGTTTGGATCGGTGGCTCTATCTTGGCGTCTCTGTCCACCTTCCAGCAG---ATGTGGATTGCCAAGACTGAGTACGATGAGAGCGGTCCTTCC---------------------------------------------------------------------------------------------------------------------CAGTTCCTGCAGGGCGCCTGGAGCGTGGATTGCCACTACCGCGAC---NCCCCTTTGGAGGAGAACNTCCCTGCCATCACAGGCCTCCTGTCCGTCTGGAACGTGTCCTTCCTGGGCTACCCAGCCCGGGCCATCCTGCCCTACTGCCAGGNCCTGTCCAAGCTGGCGCCTCACATACAGNAGGTGGCCATGGAGTCCAACGGCAAGGGAGTGGCCATCGACGGCACCCCGCTG---CCC---TTCGAGACGGGCGAGATCNACTTCGGTGAGCCCGGAACCAACGGCCAGCATTCCTTCTACCANCTGATCCACCAGGGCCGCGTGGTGCCCTGCNACTTCATTGGCATCATCAAGTCCCAGCANTCGGTGTACCTCAAGGGGGAG---ATCGNGTCCAACCACNACNAGCTGATGTGCAACTTCTTCGCCCNGGCTGANNCCTTGGCCTACNGCAAGTCCGCTGTGCNNNTGANGGCTGAGAACNCNCCNGATTGGATGATCCCNNACNNNACCTNNNNNGGANNTCNCCCTTCCTTGTNNATCNTGCTNCCCNANNTN---ANNNNNNACNCCACA---------------------------------------------------------------------------------------------------------------------------------------------------------------------------------------------------------------------------------------------------------------------------------------------------------------------------------------------------------------------------------------------------------------------------------------------------------------------------------------------------------------------------------------------GCGCCGTGCACGACCAACTGCCTGGCTCCCTTCGCCAAGGTTCTGGATGAGAAGTTCGGAATCGTCAAGGGCACCATGACCACCACCCACTCCTACACTGGTGACCAGCGCCTGCTGGATGCCTCCCACCGCGATCTGCGCCGCGCTCGCGCCGCCGCCCTGAACATCGTGCCCACCTCCACCGGTGCCGCCAAGGCCGTGGCCCTGGTGCTGCCCAAGCTCAAGGGCAAGTTGAACGGCATTGCCCTGCGCGTGCCCACCCCCAACGTGTCCATCGTGGACCTGGTGGTGCAGGTGGAGAAGAAGACCTTCGCTGAGGAGGTGAACGCTGCCATGCGCGAGGCTGCCAGCGTGCCCGTGCCTGAGGCCCTGAACGGCAAGGTGTTGGTGGTGTCCGATGAGCCTTTGGTGTCCATCGACTACCGCTGCTCCGACCAGTCCGTGACCGTGGATGCCTCCCTCACCATGGTGATGGGTGACGACATGGTGAAGATCGTGGCCTGGTACGACAACGAATTG------------------------------------caRRtYaaGGGCACTGGTATCGCTAACACCTGCCCCGTTATCGAGAAGGACGTCAGCGAT---AAGATCAAGGGCGGTGACTACGCCATGGAGCAGTTGTGCCTCGAGCCCACCTCTTTCACCGTGAAGGAGGAG------TCTCAGTTCAAGGACGGCAAGTCCGAGTTCGTGAAGACCAAGCTGATGACCCGCCTCACCTACACCCTGGACGACATTACCGGCAAGTTCAAGGTGGGAGCGGATGGCTCCGTAACCTTC---ACCGAGGAGGATGGCCTCGACTACGCTGCCACCACCGTGCAGCTGCCCGGTGGCGAGCGTGTGCCTTTCCTGTTCACCGTGAAGGAGCTGGTGGCCAAGGGCGGTGACTTCSTGGTGCCCTCCTACCGTGGCACTTCTTTCCTGGACCCCAAGGGCG--------------------
Scherffelia_dubia         -------------------------------------------------------------------------------------------------------------------------------------------------------------------------------------------------------------------------------------------------------------------------------------------------------------------------------------------------------------------------------------------------------------------------------------------------------------------------------------------------------------------------------------------------------------------------------------------------------------------------------------------------------------------------------------------------------------------------------------------------------------------------------------------------------------------------------------------------------------------------------------------------------------------------------------------------------------------------------------------------------------------------------------------------------------------------------------------------------------------------------------------------------------------------------------------------------------------------------------------------------------------------------------------------------------------------------------------------------------------------------------------------------------------------------------------------------------------------------------------------------------------------------------------------------------------------------------------------------------------------------------------------------------------------------------------------------------------------------------------------------------------------------------------------------------------------------------------------------------------------------------------------------------------------------------------------------------------------------------------------------------------------------------------------------------------------------------------------------------------------------------------------------------------------------------------------------------------------------------------------------------------------------------------------------------------------------------------------------------------------------------------------------------------------------------------------------------------------------------------------------------------------------------------------------------------------------------------------------------------------------------------------------------------------------------------------------------------------------------------------------------------------------------------------------------------------------------------------------------------------------------------------------------------------------------------------------------------------------------------------------------------------------------------------------------------------------------------------------------------------------------------------------------------------------------------------------------------------------------------------------------------------------------------------------------------------------------------------------------------------------------------------------------------------------------------------------------------------------------------------------------------------------------------------------------------------------------------------------------------------------------------------------------------------------------------------------------------------------------------------------------------------------------------------------------------------------------------------------------------------------------------------------------------------------------------------------------------------------------------------------------------------------------------------------------------------------------------------------------------------------------------------------------------------------------------------------------------------------------------------------------------------------------------------------------------------------------------------------------------------------------------------------------------------------------------------------------------------------------------------------------------------------------------------------------------------------------------------------------------------------------------------------------------------------------------------------------------------------------------------------------------------------------------------------------------------------------------------------------------------------------------------------------------------------------------------------------------------------------------------------------------------------------------------------------------------------------------------------------------------------------------------------------------------------------------------------------------------------------CCCTGTCTCTGATGCCCGGCAACTTCCTGGAGCGCCGCCTGCAGACGCTTGTGTTCAAGCTGGGCTTGGCCAAGTCCATCCACCACGCACGTGTGCTCATCCGCCAGAGGCACATCCGCGTGGGCAAGCAGATCGTGAACGTGCCCTCCTTCATGGTGCGCACGGACAGCCAGAAGCACATCGACTTCGCGCTGAACAGCCCCTTCGGCGGCGGCCGGCCAGGCCGCGTGAAGAGGAAGAAC---------------------------------------------------------------------------------------------TTCCCCAGGGACGATGCCTCCAAGCCCTGCAAGCTGACCGCCTTCATGGGGTACAAGGCGGGCATGACCCACATCCTGCGCGATGTGGACAAGCCCGGCTCCAAGCTGCACAAGAAGGAGACCTGCGAGGCGGTGACCATCATCGAGACCCCGCCCATGATCGTGGTGGGCGTGGTGGGCTACATCAAGACCCCCACCGGCCTGCGCTCGCTCAACACTATCTGGGCGGAScACCTGAGCGAGGAGATCAAGCGCCGCTTCTACAAGAGCTGGTTCAAGTCCAAGAAGAAGGCGTTCTCCAAGTACGCCGCC---AAGTACGGCAAGAAGGCCATTGAGGCGNNNNNNNNNNNNCTGAAGAAGCA-------------------------------------------------------------------------------------------------------------------------------------------------------------------------------------------------------------------------------------------------------------------------------------------------------------------------------------------------------------------------------------------------------------------------------------------------------------------------------------------------------------------------------------------------------------------------------------------------------------------------------------------------------------------------------------------------------------------------GN-AAGTACCAGNNNNNNNNNAATGCCACC---AAGGCGGCCAAGGCTCGCGGGTCTGACCTGCGTGTGCACTTCAAGAACACACGGGAGACCGCTATGGCCCTGAAGGCCATGGAGCTGGGGAAGGCCAAGAAGTACCTTGAGGCTGTGCTGGGCCGCAAGCGGTGCATTCCCTTCCGTCGCTTCTGCGGGGGCGTTGGTCGCACTGCG---CAGGCCAAGAACGAGGGCTCCACGAACGGCCAGGGTCGCTGGCCCATCAAGTCTGTGGAGGTGGTGCTGAACCTGTTGAGGAACGCTGAGAGCAACGCAGAGCTCAAGGGTCTGGACACCGACAACCTGGTCATCTCCCACGTCCAGGTCAACAAGGCCCAGAAGCAGCGTCGCAGGACATACCGCGCTCACGGTCGCATCAACCCTTACATGTCTTCCCCCTGCCACATCGAGCTGACCCTCAGTGAGAAGGCTTTGGTCTGCGACAATGGCTCAGGAATGGTCAAGGCCGGCTTCGCGGGCGACGATGCGCCCCGTGCTGTGTTTCCCAGCATTGTGGGCCGCCCACGCCACCAGGGTGTGATGGTGGGCATGGGCCAGAAGGACGCCTATGTCGGTGACGAGGCCCAGTCCAAGCGGGGTATCCTGACCCTCAAGTACCCCATCGAGCACGGTGTGGTCAGCAACTGGGACGACATGGAGAAGATCTGGCACCACACCTTCTACAACGAGCTGCGCGTCGCCCCCGAGGAGCACCCCGTGCTGCTGACCGAGGCCCCCCTCAACCCCAAGGCCAACCGCGAGAAGATGACGCAGATCATGTTCGAGACCTTCAACGTGCCCGCGATGTACGTCGCCATCCAGGCAGTGCTGTCGCTGTACGCCAGCGGCCGCACCACTGGTATTGTGCTCGACTCCGGCGATGGTGTGTCCCACACTGTGCCCATCTACGAGGGCTATGCGCTGCCGCACGCGATCATGCGGCTCGACCTCGCGGGCCGCGATCTGACCGACAACCTTATGACCATCCTGATGGAGCGCGGGTACAACTTCACCACCACTGCGGAGCGTGAAATCGTACGCGACATCAAGGAGAAGCTGTGCTACGTGGCGCTGGACTATGAGCAGGAGATGGCCAACTCGCTGACCAGCAGCCAA---AACGAGAAGAACTACGAGCTGCCGGACGGTCAGCAGATCACCGTCGGCAACGAGCGGTTCCGCTGCCCAGAGGTGCTCTTCCAGCCCGGCCTCCTGGGCCAGGAGTCGGTG---------GGCGTGCACGAGACCACCTTCAACTCCATCATGAAGTGCGACGTGGACATCCGCAAGGACCTGTACAACAACATTGTGCTGTCGGGCGGCACCACCATGTTCCCCGGCATTGCGGACCGCATGAGCAAGGAGATCACCGCCGTGGCGCCCTCCTCGATGAAGATCAAGGTGGTGGCGCCCCCCGAGCGCAAGTACTCTGTCTGGATCGGAGGCTCCATCCTCGCATCGCTGTCCACCTTCCAGCAG---ATGTGGATCGCCAAGGCTGAGTACGACGAGAGCGGCCCCTCCATTGTGCACAGGAAGTGCTTT---------------------------------------------------------------------------------------------------------------------------------------------------------------------------------------------------------------------------------------------------------------------------------------------------------------------------------------------------------------------------------------------------------------------------------------------------------------------------------------------------------------------------------------------------------------------------------------------------------------------------------------------------------------------------------------------------------------------------------------------------------------------------------GCCATCAACGGCTTCGGCCGCATCGGCCGCAACTTCCTGCGCTGCTGGCACGGCCGCGGTGCGTCCAGCGGCCTGGACGTGGTGGCCATCAACGACTCCGGCGGTGTGAAGCAGGCCTCCCACCTGCTGAAGTACGACTCCACCCTCGGAACGTTCGGCGCGGACGTGCAGATCGTGGACGACAGCCACATCAGCGTGGATGGCAAGGTGATCACCGTGGTCTCTGCCCGCGACCCCCTGAAGCTGCCCTGGAAGGAGATGGGCATCGACATCGTGATCGAGGGCACCGGTGTGTTCCTGGACAGCGAGGGCGCGGGCAAGCACATCACCGCCGGCGCGAAGAAGGTGGTGATCACTGCCCCCGCTAAGGGCAAGGATGTGCCCACCTATGTGATCGGTGTGAACGACAAGGACTACAACCCCAAGACGGACCACATCGTCTCCAACGCCTCCTGCACGACCAACTGCCTGGCGCCCTTCGTCAAGGTGGTGGATGAGAAGTTCGGCATCGTCAAGGGGATGATGACCACCACCCACTCCTACACCGGCGACCAGCGCCTGCTGGACGCGTCCCACCGCGACCTGCGCCGCGCGCGCGCCGCCGCGCTGAACATCGTCCCCACCACCACCGGCGCCGCCAAGGCTGTCGCGCTGGTGCTGCCGGGCCTGAAGGGCAAGCTGAACGGCTTCGCGCTGCGCGTGCCCACGCCCAACGTGTCCGTGGTGGACCTTGTGGTACAGGTGGAGAAGAAGACCTTTGCGGAGGAGGTCAACCAGGCGTTCCGCGATGCTGCTGCC---------------GGCCCCATGAAGGGTGTGCTTGCCATCACCGACATCCCTCTGGTGTCCGTGGACTTCCGCTGCACCGATGTGTCGACCACCGTTGACGCTGCGCTGACGATGGTGATGGGCGACGACATGGTGAAGATCGTGGCGTGGTACGACAACGAGTGG---------------------------------------------------------------------------------------------------------------------------------------------------------------------------------------------------------------------ACCAAGCTGATGACCCGCCTGACCTACACCCTGGACGACATGTCCGGCACCATGAGCATTGATGGCTCTGGCAAGGTCGCCTTC---AAGGAGGAGGACGGCATCGACTACGCCCCCGTGACCGTGCAGCTGCCCGGAGGCGAGCGCGTGCCTTTCCTGTTCACCGTCCGCAGCCTGGATGCCAAGGGCGGTGACTTCACCGTGGCCTCGTACCGCGGCTCCTCCTTCCTGGACCNNAAGGGCCGCGGTGGCTCCACCGGCTAC
Tetraselmis               ---------------------AGTCATATGCTTGTCTCAAAGATTAAGCCATGCATGTCTAAGTATAA-ACTG-C--TTATACT-G-T-GAAACTGCGAATGGCTCATTAAATCAGTTATAGTTTATTTGATGGTA-CC-TACTACTCGG-ATAACCGTAGTAATTCTAGAGCTAATACGTGCGT-A-AATCCCGACTTCT--GGAAGGGACGTATTTATTAGATTTAAGGCCGA---CCGAG-C--TTTGCTCG--TCTTGCGGT-GAATCATGATAACTTCA-CGAATCGCA-TGGCCTCCGC--GCC--GGCGATGTTTCATTCAAATTTCTGCCCTATCAATTTGCGATGGTAGGATAGAGGCCTACCATGGTGGTAACGGGTGACGGAGAATTAGGGTTCGATTCCGGAGAGGGAGCC-TGAGAAACGGCTACCACATCCA-AGG-AAGGCAGCAGGCGCGCAAATTACCCAA-TCCTGACACAGGG--AGGTAGTGACA-------ATAAATAACAAT-ACCGGGCTTTT-CAAGTCTGGTAATTGGAATGAGTACAATC-TAAACAACCTTAACGAGGATCCATTGGAGGGCAAGTCTGGT-G--CCAGCAGCCGCGGTAATTCCAGCTCCAATAGCGTATATTTAAGTTGCTGCAGTTAAAAAGCTCGTAGTTGGATTT-CGGATGGGATT-TGCC-GGTCCGCCG--TTT----CGGTGT-G-CACTGG----CCAGTCCCATCTTGT-TGTCGGGGA---CTAGC-TCCTGGGCTTCACTGT-CCGGGACTAG--------GA-GCTGACGAGGTTACTTT-GAGTAAA-TTAGAGTG-TTCAAAGCAAGCC--TACG-CT-CTGAATAC-ATTAGCATGGAATAACAT-GATA--GGA-CTCTGG-CTTATCTT-GTTGGTCTGT-GA-GACC--AGAGTAATGATT-AAGAGGG-ACAG-TCGGGGGCATT-CGTATTTCATTGTCAGAGGTGAAATTCTTGGATTTATGAAAGACGAACTTCTGCGAAA-GCA-TTTGTCAAGGATGTTTTC-ATTAATCAA-GAACGAAAGTTGGGGG-CTCGAAGACGATTAGATACCGTCCTAGTCTCAACCATAAACGATGCCGACTAGGGATTGGCAGACG-TTTT-TTT-G-ATGACTCTGCCAGCACCTT-ATGAGAAATCA--AA-GTTTTTGGGTTCCGGGGGGAGTATGGTCGCAAGGCTGAAACTTAAAGG-AATTGACGGAAGGGCACCACCAGGCGTGG--AGCCT-GCGGCTTAATTTGACTCAACACGG-GAAAACTTA-CCAGGTCCAGACATAG-TGAGGATTGACAGATTGAGAGCTCTTTCTTGATTCTATGGG-TGGTGGTGCATGGCCGTTCTTAGTTGGTGGGTTGCCTTGTCAGGTTGATTCCGGTAACGAACGAGACCTCAGCCTGCTAAA-TAGTTA-CTCCT-ACTTTG-----GT--AGGAG-GTG-A-ACTTCTTAGAGGGAC-TATTGG-CGTTT---AGCCA-A-T-GGAAGTGTGAGGCAATAACAGGTCTGTGA-TGC-CCTTAGATGTTCTGGGCCGCACG-CGCGCTACACTGATGCATTCAACGAG------CCTAG---CCTTGAC-CGAGA-GG-TCCGGGTAATCTT-T-GAAACTGCATCGTGATGGGGCTAGATTATTGCAATTATTAATCTTCAACGAGGAATGCCTAGTAAG-CGTGATTCATCAGATCGCGTTGATTACGT-CCCTGCCCTTTGTACACACCGCCCGTCGCTCCTACCGATTGAAT-GTGTTGGTGAGGAGTTCGGATTGGCAGT-TTGTGG-T-GG-TTCG-CCACTG-CTTACAGCTGA-GAAGTTCTCCAAACCGCCC-CATTTAGAGGAAGGAGAAGTCGTAACAAGGTTGGC-------------------------------------------------------------------------------------------------------------------------------------------------GAAGTTCAACAATTATTAGGCGATCATTGTGTTCGTGCCGTATCTATGAGTGCTACCGATGGTTTAATGCGTGGGATGGACGTTATTGATAATGGGGCGCCATTAACTGTTCCGGTTGGCAAACCCACATTAGGGCGTATCTTTAATGTTCTTGGTCAACCGGTTGATAACTTAGGCCCAGTAGAT---TCAACAGATGGATTAACAATTCACCGAACGGCTCCTGCATTTGTTGACTTAGATACAAAATTAGCGATTTTTGAAACAGGCATTAAAGTTGTCGATTTATTAGCTCCTTACCGCCGTGGCGGTAAAATTGGTTTATTTGGGGGTGCTGGAGTTGGCAAAACCGTTTTAATTATGGAACTTATT------AACAATATTGCTAAAGCTCATGGCGGGGTTTCTGTATTNGGTGGTGTTGGAGAGCGTACTCGTGAAGGAAATGACCTTTATATGGAAATGAAAGAGTCGGGCGTAATTAAAGAATCCAATTT----------------------------------------------------------------------CTAACAGCATTAACAATGGCAGAATATTTTCGAGATATTAATAAACAAGATGTTTTATTATTTATTGATAATATTTTCCGTTTTGTACAAGCAGGGGCTGAAGTATCAGCGTTATTAGGCCGTATGCCATCAGCTGTAGGATATCAGCCAACACTAGCGACTGAAATGGGTGGTTTACAAGAACGTATTACTTCCACAAAAGATGGTTCAATTACCTCAATCCAAGCTGTATATGTACCAGCAGATGATTTAACAGACCCAGCCCCAGCTACAACATTCGCTCACTTAGATGCTACAACTGTATTATCACGAGGGTTAGCATCAAAAGGAATTTACCCAGCTGTAGATCCGTTAGATTCAACATCAACAATGCTACAACCATGGATTTTAGGTGAAGAACATTACTCATGTGCACAAAATGTAAAACAAACACTTCAACGATATAAAGAACTTCAAGATATTATTGCTATTTTAGGTTTAGATGAGTTATCTGAAGAAGACCGCCAAATTGTAGCTCGTGCTCGAAAAATTGAAAGATTTTTATCACAACCATTCTTTGTAGCCGAAGTTTTTACAGGCTCACCTGGCAAATATGTAAGTTTAGCAGAAACAATTCAAGGCTTTACTTTAATTTTA-CAGGTGAATTAGATGATTT----------------------------------------------------------------ACAGGTACTGGCTTCAAAGCTGGTGTAAAAGACTACCGTTTAACATATTACACTCCTGATTACCAAGTAAAAGATACTGATATTCTGGCTGCTTTCCGTTGTAATCCGCAACCCGGTGTTCCTCCTGAAGAGTGTGGTGCAGCTGTAGCAGCTGAATCATCAACTGGGACTTGGACAACTGTATGGACGGATGGTTTAACTAGTTTAGATCGTTACAAAGGGCGTTGTTATGACATCGAACCGGTAGCTGGTGAAGACAACCAATATATTTTCTATATTGCTTACCCTTTAGATTTATTTGAGGAAGGTTCAGTTACAAATTTATTTACTTCTATTGTAGGTAACGTTTTCGGTTTTAAAGCTTTACGTTCCCTTCGTTTAGAAGATTTACGTATTCCAGTTGCTTACTGTAAAACGTTCCAAGGGGCACCACATGGTATCCAAGTAGAACGTGACAAATTAAACAAATATGGTCGTGGTTTATTAGGGTGTACTATTAAACCAAAATTAGGCCTTTCAGCGAAAAACAATGGGCGTGCTTGTTACGAATGTTTACGTGGTGGTCTAGATTTCACTAAAGATGATGAAAACGTAAATTCACAAGCTTTCATGCGTTGGAGAGATCGTTTTTTATTCGTATCTGAAGCTATTTACAAATCACAAGCAGAAACTGGTGAAATTAAAGGTCATTACTTAAATGTAACGGCTGGGACTTGTGAAGAACTGATGAAACGTGCAGAATGTGCTGCAGGGTTTGGTGTACCAATTGTAATGCATGATTACTTAACTGGCGGTTTTACAGCAGATACTTCATTATCTATTTACTGTCGTGATAATGGGTTACTATTACATATTCACCGTGCAATGCACGCTGTTATTGATCGTCAACGTAATCATGGGATGCACTTCCGCGTTTTAGCGAAAGCTTTACGTGTGTCAGGTGGAGATCATCTTCATTCCGGAACTGTTGTAGGTAAATTAGAAGGTGAACGTGAAGTAACGTTAGGATTTGTTGATTTAATGCGTGATGCTTATGTTGAAAAAGACCGTTCACGTGGTATTTATTTCACTCAAGATTGGGGTGGCTTACCAGGTGTAATGCCAGTAGCTTCAGGTGGTATTCATGTTTGGCATATGCCAGCGTTGGTTGAGATTTTTGGTGACGATGCATGTTTACAATTTGGTGGTGGAACTTTAGGCCACCCATGGGGGAACGCCCCAGGTGCCGTAGCTAACCGTGTTGCTTTAGAAGCTTGTACTCAAGCTCGTAATGAAGGCCGTAACTTAGCACGTGTAGGTGGAGACATCATCCGTACAGCTTGTAAATGGAGTCCTGAATTAGCAGCAGCATGTGAA-----------------------------------------------------------------------------------------------------------------------------------------------------------------------------------------------------------------------------------------------------------------------------------------------------------------------------------------------------------------------------------------------------------------------------------------------------------------------------------------------------------------------------------------------------------------------------------------------------------------------------------------------------------------------------------------------------------------------------------------------------------------------------------------------------------------------------------------------------------------------------------------------------------------------------------------------------------------------------------------------------------------------------------------------------------------------------------------------------------------------------------------------------------------------------------------------------------------------------------------------------------------------------------------------------------------------------------------------------------------------------------------------------------------------------------------------------------------------------------------------------------------------------------------------------------------------------------------------------------------------------------------------------------------------------------------------------------------------------------------------------------------------------------------------------caaggcgcgcgggTCGGAYCTGCGTGTGCACTTCAAGAACACCCGCGAGTCCGCCATGGCCATTAAGCAGATGGAGCTGACCAAGGCCAAGAGCTACCTCGAGGCGGTGCTGGAGCGCAAGAGGTGCATCGTCTTCCGCCGCTTCTGCGGCGGCGTGGGCCGCACCGCG---CAGGCCAAGAACGAGGGCTCCACCAACGGCCAGGGGCGCTGGCCCGTCAAGTCGGTGGAGATCCTTCTCAACCTGCTGAAGAACGCCGAGAGCAACGCCGAGCTCAAGGGGCTGGACACCGACAACCTGGTGATCTCCCACATCCAGGTCAACAAGGCGCAGAGGCAGCGCCGTAGGACGTACAGGGCGCAYGGYCGCATCAACCCGTACATG--------------------------------------------------------------------------------------------------------------------------------------------------------------------------------------------------------------------------------------------------------------------------------------GCACCACACcTTCTACAATGAGCTCCGCGTGGCTCCCGAGGAGCACCCAGTGCTGCTTACTGAGGCGCCTCTCAACCCCAAGACCAACCGCGAGAAAATGACCCAGATCATGTTCGAGACCTTCAACGTGCCCGCCATGTATGTGCAGATCCAGGCGGTGCTCTCCCTGTACGCCAGTGGCCGCACCACCGGTATTGTGCTTGACTCCGGTGACGGTGTGTCGCACACTGTGCCCATCTATGAGGGCTATGCGCTGCCCCATGCCATCGTTCGTCTGGATCTTGCCGGCCGTGACCTCACCGACAACCTGATGACCATCCTGCTGGAGCGCGGCTACTCGTTTACCACCACCGCGGAGCGTGAGATTGTGCGTGACATCAAGGAGAAGCTGTGCTACGTTGCGCTAGACTACGAGCAGGACCTAGCCACCGCCGCCGCRAGCAGCCAG---GTCGAGAAGACGTACGAGCTGCCTGATGGCCAGGTTATTGTGGTCGGTAACGAGCGCTTCCGCTGCCCTGAGGTGCTGTTCCAGCCCAGCCTCATCGGCCAGGAGAGCGTT---------GGTGTGCACGAGGTCACCTTCAACTCCATCATGAAATGCGATGTCGATATCAGGAAGGACCTGTACAACAACATTGTGCTGTCAGGCGGCAGCACTATGTTCCCGGGCATTGCGGACCGCATGAACAAGGAGATCACTGCGTTGGCGCCCTCCTCCATGAAGATCAAGGTGGTCGCGCCCCCGGAGCGCAAGTACTCTGTCTGGATCGGTGGCTCCATTCTCGCGTCGCTGTCYA--------------------------------------------------------------------------------------------tgggtgNgcggccNNtactcggtctgctccgcggtgggcGTgCTgCCGCTCACGcTGCAGTACGGCTaCGAGACAATCGAGCGCtTCCTGGAGGGCGCGCACGACATGGACATGCACTTCAAGACC---GCCAAGTTTGAGGACAACCTGCCTGTGCTCACCGgCCTCCTGTCCGtGTGGAACTCCACCTTCCTGGgCTaCCCCGCGCGCGCCATCCTcCCATACTGCCAGGcgCTCTCCAAGCTCGCgCCGCACATCCAGCAGGTTGCCATGGAgTCCAACGGCAAGGGcGTCgCcATcgACgGCaCCCCGcTG---CCc---TACgAgTGCGGcGAGATTGACTTcGGcGAGCCCGGCACCAACGGGCAGCACTCTTTCTACCAgcTCATCCACCAGGGCCgcGTCMTCCCCTGcGActtCATCGGCATCGtGAagAGCCAGCAgAgcGtGTaCcTCAaGGGCGAG---gTCGTCTCCAACCACGACGAGCTCATGTGCAACTTCTTTGCGCAGGCGGaTGCgCTGGCGTACGGCAAGGaCCagATCACGCTGCGCAgcGaGAACGTCCCCGACTCCCTCATCCCGCACAAgTACTTCTCCGGCAACCGCCCCAGCCTGAGCCTGCTGCTGCCcAAgCTG---GACGCGTACAGCGtCgGCCAGGTGCTCagCCTGTACGAGAACCGCATCGCGGTGCAGGGCTTCATCTGGGGCATCAACTCN-----------------------------------------------------------------------------------------------------------------------------------------------------------------------------------------------------------------------------------------------------------------------------------------------------------------------------------------------------------------------------------------------------------------------------------------------------------------------------------------------------------------------------------------------------------------------------------------------------------------------------------------------------------------------------------------------------------------------------------------------------------------------------------------------------------------------------------------------------------------------------------------------------------------------------------------------------------------------------------------------------------------------------------------------------------------------------CAACACGTGCGCGGTCATTGCTGGTGGGTCCACCAACCCCAAGATCCCTGCCGGTAACTACAAGTTCAGCGAGTTCTGCATGGAGCCCACCTCTTTCACCGTGAAGGAGGAC------TCCCAGTTCAGGGCTGGTGAAACCGAGTTTGTGAAGACCAAGCTCATGACTCGTCTGACCTACACCCTGGACGACATGTCTGGCAAGATGTCCATTGGCAGCGATGGCAAGGTGTCCTTC---AAGGAGGAGGATGGCATTGACTACGCTCCCACAACTGTGCAGCTGCCTGGTGGCGAGCGCGTGCCGTTCCTTTTCACCGTGCGCGAGCTGGACGCTAAGGGCGGTGACTTCACCGTGGCCTCTTACCGTGGCTCTTCCTTCCTTGACCCCAAGGGCC--------------------
Chlorella                 ---------------------AGTCATATGCTTGTCTCAAAGATTAAGCCATGCATGTCTAAGTATAA-ACTG-C-TTTATACT-G-T-GAAACTGCGAATGGCTCATTAAATCAGTTATAGTTTATTTGATGGTA--CTTACTACTCGG-ATACCCGTAGTAAATCTAGAGCTAATACGTGCGT-A-AATCCCGACTTCT--GGAAGGGACGTATTTATTAGATAAAAGGCCGA---CCGGG-CT-TCTGCCCG--ACTCGCGGT-GAATCATGATAACTTCA-CGAATCGCA-TGGCCT-TGT--GCC--GGCGATGTTTCATTCAAATTTCTGCCCTATCAACTTTTGATGGTAGGATAGAGGCCTACCATGGTGGTAACGGGTGACGGAGGATTAGGGTTCGATTCCGGAGAGGGAGCC-TGAGAAACGGCTACCACATCCA-AGG-AAGGCAGCAGGCGCGCAAATTACCCAA-TCCTGACACAGGG--AGGTAGTGACA-------ATAAATAACAAT-ACTGGGCCTTTTCAGGTCTGGTAATTGGAATGAGTACAATC-TAAACC-CCTTAACGAGGATCAATTGGAGGGCAAGTCTGGT-G--CCAGCAGCCGCGGTAATTCCAGCTCCAATAGCGTATATTTAAGTTGCTGCAGTTAAAAAGCTCGTAGTTGGATTT-CGGGTGGGACC-TGCC-GGTCCGCCG--TTT----CGGTGT-G-CACTGG----CAGGGCTCACCTTGT-TGCCGGGGA---CGGGC-TCCTGGGCTTCACTGT-CCGGGACTCG--------GA-GTCGGCGCTGTTACTTT-GAGTAAA-TTAGAGTG-TTCAAAGCAGGCC--TACG-CT-CTGAATAC-ATTAGCATGGAATAACAC-GATA--GGA-CTCTGG-CCTATCCT-GTTGGTCTGT-AG-GACC--GGAGTAATGATT-AAGAGGG-ACAG-TCGGGGGCATT-CGTATTTCATTGTCAGAGGTGAAATTCTTGGATTTATGAAAGACGAACTACTGCGAAA-GCA-TTTGCCAAGGATGTTTTC-ATTAATCAA-GAACGAAAGTTGGGGG-CTCGAAGACGATTAGATACCGTCCTAGTCTCAACCATAAACGATGCCGACTAGGGATCGGCGGATG-TTTC--TTCG-ATGACTCCGCCGGCACCTT-ATGAGAAATCA--AA-GTTTTTGGGTTCCGGGGGGAGTATGGTCGCAAGGCTGAAACTTAAAGG-AATTGACGGAAGGGCACCACCAGGCGTGG--AGCCT-GCGGCTTAATTTGACTCAACACGG-GAAAACTTA-CCAGGTCCAGACATAG-TGAGGATTGACAGATTGAGAGCTCTTTCTTGATTCTATGGG-TGGTGGTGCATGGCCGTTCTTAGTTGGTGGGTTGCCTTGTCAGGTTGATTCCGGTAACGAACGAGACCTCAGCCTGCTAAA-TAGTCA-CGGTT-GGTTCG-----CC--AGCCG-GCG-G-ACTTCTTAGAGGGAC-TATTGG-CGACT---AGCCA-A-T-GGAAGCATGAGGCAATAACAGGTCTGTGA-TGC-CCTTAGATGTTCTGGGCCGCACG-CGCGCTACACTGATGCATTCAACGAG------CCTAG---CCTTGGC-CGAGA-GG-CCCGGGTAATCTTC--GAAACTGCATCGTGATGGGGATAGATTATTGCAATTATTAATCTTCAACGAGGAATGCCTAGTAAG-CGCAAGTCATCAGCTTGCGTTGATTACGT-CCCTGCCCTTTGTACACACCGCCCGTCGCTCCTACCGATTGGGT-GTGCTGGTGAAGTGTTCGGATTGGCGACCTG-GGG-C-GG-TCT--CCGCT-CTCGGCCGCCGA-GAAGTTCATTAAACCCTCC-CACCTAGAGGAAGGAGAAGTCGTAACAAGGTTTCC-------------------------------ATTATTGGTCCAGTATTAGATGTGTCATTTCCAGCAGGGAAAATGCCAAATATTTATAATGCATTAACCGTTGGTGGTAAAAATGAAGCTGGCCAAGAGATTTCTGTAACATGTGAAGTTCAACAATTATTAGGTGATCATTGTGTACGTGCTGTAGCAATGAGTGCAACCGATGGTTTAATGCGTGGAATGGAAGTTTTAGACAGCGGAAAACCCTTAAATGTTCCAGTAGGAGCAGCTACTTTAGGTCGTATTTTTAACGTTCTTGGGGAACCAGTAGATAACCTTGGACCTGTAAAT---ACAAAAGACCAACTTCCAATTCACCGTTCAGCACCAGCTTTTGTAGATTTAGACACTAAACTTTCGATTTTTGAAAGCGGAATCAAAGTTGTTGATCTGTTAGCACCTTATCGTCGAGGTGGCAAAATTGGTTTATTTGGTGGTGCAGGTGTAGGGAAAACTGTACTTATTATGGAACTAATT------AATAACATCGCAAAAGCGCATGGTGGCGTTTCTGTGTTTGGTGGTGTTGGAGAACGTACACGTGAAGGAAATGACCTTTACATGGAAATGAAAGAATCTGGTGTAATTAATGAGTCAAATATTAGTGAATCTAAAGTAGCACTTGTATATGGTCAAATGAATGAGCCACCAGGAGCACGTATGCGTGTTGGTTTAACAGCATTAACAATGGCGGAATTTTTCCGTGATATTAATAAACAAGATGTACTTCTTTTTATTGATAACATTTTCCGATTTGTTCAAGCAGGTTCCGAAGTTTCAGCACTTTTAGGTCGTATGCCGTCTGCTGTAGGGTATCAACCAACTTTAGCAACAGAGATGGGTGGGTTACAAGAACGTATTACCTCGACAAAAGATGGTAGTATCACATCAATCCAAGCTGTGTATGTACCTGCAGATGATTTAACAGATCCAGCACCAGCTACAACTTTCGCTCATTTAGATGCAACAACAGTACTTTCTCGAAATTTAGCATCTAAAGGAATTTATCCAGCTGTAGATCCTTTAGATTCTACTTCAACAATGTTACAACCATGGATTGTTGGTGATCAACATTATCAGTGTGCACAAAACGTCAAACAAACTTTACAACGTTATAAAGAATTACAAGATATCATTGCCATTCTGGGCTTAGATGAATTATCTGAAGAAGATCGTCTTATTGTAGCGCGAGCTCGTAAAATTGAACGATTTTTATCTCAACCTTTCTTTGTTGCCGAAGTGTTTACAGGTTCACCTGGAAAATATGTAAGTTTAGCAGAAACTATTCAAGGATTTAATCTAATTTTATCCGGTGAACTCGATGATCTTCCTGAACAAGCTTTTTATTTAGTTGGTAATCTTGATGAAATGTCTCCACAAACTGAAACTAAAGCAAGGGTGGGTTTCAAAGCAGGTGTTAAAGACTACCGTTTAACTTACTATACTCCTGATTACCAACCAAAAGACACTGATATTCTTGCAGCGTTCCGTATGACTCCTCAACCAGGTGTTCCACCAGAAGAAGCGGGTGCGGCAGTAGCAGCAGAATCATCAACTGGTACTTGGACGACTGTATGGACTGATGGTTTAACTAGTTTAGACCGTTACAAAGGTCGTTGTTATGACATCGAGCCTGTTCCAGGTGAAGAAAATCAATACATCGCGTATATTGCATATCCTTTAGACCTTTTTGAAGAAGGATCTGTAACAAACTTATTTACTTCAATTGTAGGGAACGTTTTTGGTTTCAAAGCTCTTCGTGCTTTACGTTTAGAAGATCTTCGTATTCCACCAGCATACGTGAAAACTTTCCAAGGTCCTCCTCACGGTATTCAAGTAGAACGTGATAAACTTAACAAATACGGTCGTGGTTTATTAGGTTGTACAATTAAACCAAAATTAGGTCTTTCAGCTAAAAACTACGGTCGTGCTGTATACGAATGTTTACGTGGTGGGCTTGATTTCACAAAAGATGATGAAAACGTAAACTCTCAACCATTTATGCGTTGGAGAGATCGTTTCTTATTTGTTGCTGAAGCTATTTACAAATCTCAAGCTGAAACTGGTGAAATTAAAGGTCACTATTTAAACGCAACGGCAGCTACAGCAGAAGCAATGATGCAACGTGCTGAATGTGCGAAAGATTTAGGTGTACCTATTATTATGCACGATTACTTAACTGGTGGTTTTACAGCAAACACAAGTTTATCTCATTATTGTCGTGATAATGGTCTTCTTTTACACATTCACCGTGCAATGCACGCTGTAATTGACCGTCAAAGAAATCATGGTATCACCTTCCGTGTTTTAGCAAAAGCTCTTCGTTTATCTGGTGGTGATCACTTACATTCTGGTACAGTTGTAGGGAAACTAGAAGGTGAACGTGAAGTAACATTAGGTTTCGTTGATTTAATGCGTGATGATTACATTGAAAAAGATCGTAGTCGTGGTATTTATTTCACTCAAGATTGGGTTTCTTTACCAGGTACAATGCCAGTAGCTTCTGGTGGTATTCACGTATGGCACATGCCAGCTCTGGTTGAAATTTTCGGTGATGATGCTTGTTTACAATTCGGTGGTGGTACTTTAGGTCACCCTTGGGGGAATGCTCCAGGTGCTGCTGCAAACCGTGTTGCTTTAGAAGCTTGTACTCAAGCACGTAATGAAGGTCGTGATCTTGCTCGTGAAGGCGGTGATGTAATCCGTGCAGCGTGCAAATGGAGTCCTGAATTAGCTGCAGCGTGTGAA-----------------------------------------------------------------------------------------------------------------------------------------------------------------------------------------------------------------------------------------------------------------------------------------------------------------------------------------------------------------------------------------------------------------------------------------------------------------------------------------------------------------------------------------------------------------------------------------------------------------------------------------------------------------------------------------------------------------------------------------------------------------------------------------------------------------------------------------------------------------------------------------------------------------------------------------------------------------------------------------------------------------------------------------------------------------------------------------------------------------------------------------------------------------------------------------------------------------------------------------------------------------------------------------------------------------------------------------------------------------------------------------------------------------------------------------------------------------------------------------------------------------------------------------------------------------------------------------------------------------------------------------------------------------------------------------------------------------------------------------------------------------------------------------------------CAAGGCGCGCGGGTCGGATCTCCGCGTGCACTTCAAGAACACGCGCGAGTCCGCCGCAGCCATCCGCGGCAAGAGCCTGGTGAACGCCAAGGCGTACCTGGAGGCTGTCATTGATCACAAGCGCTGCATCCCGTTCCTGCGCTACAATGGTGGCGTGGGCCGCACCAGC---CAGGCTAAGAATGAGGGCAACAAGATCGGCCAGGGCCGGTGGCCCAAGAAGAGCTGCGAGTTCCTGCTGGGCCTGCTCAAAAATGCCGAGAGCAATGCAGAGGTGAAGGGCCTGGACACGGACGCCCTGTACGTGTCTCACATCCAGGTCAACAAGGCGCAGAAGGGGCGCCGCAGGACCTACCGCG--CATGGTCGCATCAACCCGTACATG---------------------------------------------------------------------------------------------------------------------------------------------------------------------------------------------------------------------------------------------------------------------gACATggagAAgATGTGGCACCACACCTTCTACAATGAGCTGCGTGTCGCCCCAGAGGAGCACCCAGTGCTGCTAACAGAGGCACCCCTCAACCCCAAGCTCAACAGGGAGCGCATGACCCAGATCATGTTTGAGACCTTCAACGTGCCGGCCATGTATGTGGCCATCCAGGCCGTGCTGTCACTCTACGCCTCAGGCCGCACTACCGGTATTGTGCTTGACTCTGGCGATGGCGTCACCCACACGGTGCCCATCTACGAGGGGTATGCTCTGCCGCACGCCATCCTGCGTCTGGACCTTGCTGGCCGCGACCTGACCCAATTCTTGATGAAGATTTTGACAGAGCGGGGCTACTCCTTCAGCACCACCGCAGAGCAGGAAATTGTGCGCGACATCAAGGAGAAGCTGGGCTATGTTGCGCTGGACTACGATCAGGAGGTGCAGACCTCCCTCACCTCGTCCACA---CTCGAGAAGACCTATGAGCTACCAGATGGCCAGGTCATCACCGTTGGCAGCGAGCGGTTCCGCTGCCCTGAGGTGCTGTTCCAGCCCAGCATGCTGGGCCAGGAGGCGCCA---------GGCATCCACGAGACCACCTTCAACTCCATCATGAAGTGCGACGTGGACATCCGCAAGGACCTCTACTCCAACATCGTGCTGTCTGGCGGTACCACCATGTTCCCTGGCATTGCCGACCGCATGACCAAGGAGATCACAGCCATGGCGCCTTCGTCCATGAAGATCAAGGTGGTGGCACCCCCCGAGCGGAAGTACTCTGTCTGGATCGGTGGCTCCATCCTGTCCTCCCTGTCCACCTTTCA----------------------------------------------------------------------TTTGCGTTCTGGGACTGGGTGGGTGGCCGCTACAGCGTGTCGTCGGCCGTGGGCGTGCTGCCGCTGAGCCTGCAGTACGGCTTCGAGATCACGCACCAGTTCCTGCGTGGCATGCATGACATCGACGCCCACTTTGCCTCC---GCTCCGCTGGAGTCCAACCTGCCGGTGCTGCTGGGCCTGCTGAATGTCTGGAACGCAACCTTCCTGGGCCACCCCACTGTTGCCGTCCTGCCCTACCAACAGGCGCTGGCCAAGTTTGCCCCGCACATTCAGCAGCTGTCCATGGAGAGCAATGGCAAGGGTGTGAACATCGATGGCGAGTGCCTG---AAC---TACGAGGCGGGCGAGATAGACTTTGGCGAGCCTGGCACCAACGGGCAGCACTCGTTCTACCAGCTGGTGCACCAGGGGCGGGTTGTGCCGGCGGAGTTTGTGGGGGTGGTGCGCTCCCAGCAGGACGTGTACCTCAAGGGTGAG---AAGGTGTCCAGCCACGAGGAGCTGATGTGCAACTTCTTTGCCCAGCCCGATGCGCTGGCGCTGGGCAAGGACGCAGCACAGCTGAGGGCGGAGGGGGTCCCCGAGCACCTGGTCAGCCACAAGACATTCACCGGTAACCGCCCCTCGATCAGCCTGCTGCTGCCGGAGCTG---AGCGCCTTCACGCTGGGCCAGCTGCTGGGGCTGTACGAGCACCGCGTGGCGGTGTCGGGCTTTGTGTGGGGCATCAACTCCTTCGACCAGTGGGGGATAAACGGGTTTGGCCGCATTGGCCGCCAGTTCCTGCGCTGCCTGGAGGGCCGCGACGAC---TGCCCACTGGAGCTGATTGCCGTGAACGACTCCGGCGGGGTGAAGCAGGCTGCTCACCTGACCAAGTACGATTCCACCATGGGCACCTTTGACGCTGACGTCAAGATTGTGGATGACACCCACTTCTCGGTGAACGGCAAGGTGATCCAGGTGGTGAGCTCGCGTGACCCGCTGCAGCTGCCCTGGAAGGCCCTGGACNTTGACCTGGTCATTGAGGGCACTGGCGTCTTCATTGACACCAAGGGCGCGTCCAAGCNCATTGAGGCCGGCGCCAAGAAGGTGCTGATCACTGCCCCCGCCAAGGGCTCTGACATCCCCACCTACNTGGTCGGCNTGAACGAGCAGGACTACAAGCACTCTGACGCC---ATCATCTCNAACGCTTCTTGCACCACCAACTGCCTGGCACCCTTCGTCNAGGTGCTGNACNAGAAGTTTGGCATTGTGAAGGGCACCATGACCACCACCCACTCTTACACNNNNNNNNNNNNNNNNNNNNNNNNNNNNNNNNNNNNNNNNNNNNNNNNNNNNNNNNNNNNNNNNNNNNNNNNNNNNNNNNNNNNNNNNNNNNNNNNNNNNNNNNNNNNNNNNNNNNNNNNNNNNNNNNNNNNNNNNNNNNNNNNNNNNNNNNNNNNNNNNNNNNNNNNNNNNNNNNNNNTGGACMYGGTGGTGCAGGYGGRGAAGAAGACSTTCGYTGASGAGGTCAATGAGGCTTTCCGTGAGGCCGCCAAT---------------GGCCCCCTGAAGGGCATCCTGGGCGTGTCTGACGAGCCCCTGGTGTCTTGCGACTTCAAGATGACCAATGTCTCCTCCACCATTGACAGCAGCCTGACCATGGTTATGGGTGACGACATGGTCAAGGTTGTGGCCTGGTACGACAACGAGTGG-------------------------------------------------CGGGCGTNGCCAACACGTGCGKTACCATTGAGGGTGGCTCTACCAACCCCAAGcTGAAGGCTGGCACcTACAAGCTGGCAAAcTTcTGCATGGAGCCGACCACCATCACCGTCAAGGAGGAG------TCGCAGTTCAAGGGCGGCGAGACTGACTTCGTTGCCACCAAGCTGATGACCCGCCTGACATACACCCTGGATGGGATGACCGGGGAGTTCAAGATTGACGGCAGCGGAAACATCAGCCTG---AAGGAGGAGGATGGCATCGACTCGGCCCCCGTGACGGTGCAGCTTCCTGGCGGCGAGCGTGTGCCTTTCCTGTTCTCTGCCAAGGAGCTGCAGGCCAAGGGCGGCGAGTTCACTGTGCCGTCCTACCGCGGCGCAACCTTCCTGGACCCCAAGGGCcgcgGTGGYTca---------
Prototheca_wickerhamii    AACCTGGTTGATCCTGCCAGTAGTCATATGCTTGTCTCAAAGATTAAGCCATGCATGTCTAAGTATA--ATGG----TTATAC--TAT-GAAACTGCGAATGGCTCATTAAATCAGTTATAGTTTATTTGATGGTA-CC-TACTACTCGG-ATACCCGTAGTAATTCTAGAGCTAATACGTGCGC-A-CATCCCGACTTCT--GGAAGGGACGTATTTATTAGATCCAAGGCCGA---CCGGG-C---TTGCCCG--ACTCGCGGT-GAATCATGATAACTTTA-CGAATCGCA-TGGCCTTTGT--GCC--GGCGATGTTTCATTCAAATTTCTGCCCTATCAACTTTCGATGGTAGGATAGAGGCCTACCATGGTGGTAACGGGTGACGGAGGATCAGGGTTCGATTCCGGAGAGGGAGCC-TGAGAAACGGCTACCACATCCA-AGG-AAGGCAGCAGGCGCGCAAATTACCCAA-TCCTGACACAGGG--AGGTAGTGACA-------ATAAATAACAAT-ACCGGGCCTCA-CAGGTCTGGTAATTGGAATGAGTACAACC-TAAACA-CCTTAACGAGGATCAATTGGAGGGCAAGTCTGGT-G--CCAGCAGCCGCGGTAATTCCAGCTCCAATAGCGTATATTTAAGTTGCTGCAGTTAAAAAGCTCGTAGTTGGATTT-CGAGGTCGT-CCTGCT-GGTCCGCCG--TTT----CGGTGT-G-CACTGGC---GCGGGCGGTCTTTGT-TGCTGGGGA---CGTGC-TCCTGGGCTTCACTGT-CCGGGACTCG--------GA-GTCAGCGAGGTTACTTT-GAGTAAA-TTAGAGTG-TTCAAAGCAGGCT--ACCG-CT-CTGAATAC-ATTAGCATGGAATAACAT-GATA--GGA-CTCTGG-CTTATCTT-GTTGGTCTGT-AA-GACC--GGAGTAATGATT-AAGAGGG-ACAG-TCGGGGGCATT-CGTATTTCATTGTCAGAGGTGAAATTCTTGGATTTATGAAAGACGAACTACTGCGAAA-GCA-TTTGCCAAGGATGTTTTC-ATTAATCAA-GAACGAAAGTTGGGGG-CTCGAAGACGATTAGATACCGTCCTAGTCTCAACCGTAAACGATGCCGACTAGGGATCGGCGGACG-TTCT--ATCG-ATGACTCCGCCGGCACCTT-ATGAGAAATCA--AA-GTTTTTGGGTTCCGGGGGGAGTATGGTCGCAAGGCTGAAACTTAAAGG-AATTGACGGAAGGGCACCACCAGGCGTGG--AGCCT-GCGGCTTAATTTGACTCAACACGG-GAAAACTTA-CCAGGTCCAGACATAG-TGAGGATTGACAGATTGAGAGCTCTTTCTTGATTCTATGGG-TGGTGGTGCATGGCCGTTCTTAGTTGGTGGGTTGCCTTGTCAGGTTGATTCCGGTAACGAACGAGACCTCAGCCTGCTAAA-TAGTGCTGCCTAGGGCTTG----CCCTAGGTTATTTGCT-ACTTCTTAGAGGGAC-TATTGG-CGACT---AGCCA-A-T-GGAAGCTTGAGGCAATAACAGGTCTGTGA-TGC-CCTTAGATGTTCTGGGCCGCACG-CGCGCTACACTGATGCATGCAACGAG------CCTAG---CCTTGGC-CGAGA-GG-CCCGGGTAATCTCA--TAACCTGCATCGTGATGGGGATAGATTATTGCAATTATTAATCTTCAACGAGGAATGCCTAGTAAG-CGCAAGTCATCAGCTTGCGTTGATTACGT-CCCTGCCCTTTGTACACACCGCCCGTCGCTCCTACCGATTGGGT-GTGCTGGTGAAGTGTTCGGATTGGC-AGCCGGTCG-T-GG-TTTT-CCGCTC-CCGGCAGCCGA-GAAGTTCATTAAACCCTCC-CACCTAGAGGAAGGAGAAGTCGTAACAAGGTTTCCGTAG-GTGAA-CCTGCAGAAGGATCAA----ATCATCGGCCCTGTTTTAGATATTACCTTTACAGGAAACAAAATGCCTAAAATTTATCACGCATTATCTATAATCGATAAAAATAGTGAAGGTCTTGATATTTTTATAGTTTGTGAAGTTCAACAATTATTAGGTGATCATTGCGTTCGCGCTATTTCTATGAATGCTACAGATGGTTTAAAACGTGGTATGACTGTTTTTGACACTGGAGATGTTTTGAAAGTGCCTGTAGGTAGAAGCACTTTAGGTCGCATTTTTAATGTACTTGGTGAAACGATTGATAATTTAGGTCCTGCAGAT---ACATCGAATCAATTGCCTATTCACCGTTCTGCGCCAAAATTTATAGATTTAGATACAAAACTTTCCATTTTTGAAACGGGTATAAAAGTAGTTGATTTATTAGCACCATACCGAAGAGGCGGTAAAATTGGCTTATTTGGTGGAGCTGGTGTTGGTAAAACAGTATTAATTATGGAATTAATT------AATAATATAGCAAAAACTCATGGCGGGGTTTCTGTGTTTGGTGGTGTAGGTGAGCGTACCCGCGAAGGTAATGATTTATATATGGAAATGAAAGAATCTGGAATTATTAATGAGGCTTTAATATCTGAATCTAAAGTAGCGCTAGTTTACGGCCAAATGAATGAACCTCCTGGCGCACGAATGCGAGTAGGCTTAACAGCTCTTACAATGGCTGAATATTTTAGAGATGTTAGTAGCCAAGACGTTTTATTATTTATTGATAATATTTTTCGATTTTTACAAGCAGGTTCTGAAGTATCCGCCCTGCTAGGTCGATTACCTTCTGCAGTAGGTTATCAACCTACACTTGCATCAGAAATGGGTGCTTTACAGGAGCGTATAACGTCGACTAAAGATGGAAGTATTACATCAATTCAAGCGGTATATATACCTGCTGATGATTTAACTGATCCAGCTCCTGCAACTACATTTGCTCACTTAGATGCTACTACAGTACTTTCACGGGGATTAGCTTCTAAAGGAATATACCCAGCTGTAGATCCATTAGAATCAACATCAACAATGCTACAACCTTGGATTGTAGGTGAAGAACATTATAAATGTTCACAAAATGTGAAGCAAACATTACAACGCTATAAAGAATTGCAAGATATTATTGCAATTTTAGGATTAGACGAATTATCGCCCGATGATCGTTTAATTGTAGCACGTGCTCGAAAAATAGAGCGATTTTTATCTCAACCTTTTTTCGTGGCCGAGCTTTTTACTGGTTTGCCTGGGAAATACGTTAGTTTGGCGAAGACCATTCAAGGCTTTAATCTTATATTATCTGGTGATTTAGATGCTCTGTCGGAGCAAGCGTTTTATTTAGTTGGTGATATTGAAGAA--------------------------------------------------------------------------------------------------------------------------------------------------------------------------------------------------------------------------------------------------------------------------------------------------------------------------------------------------------------------------------------------------------------------------------------------------------------------------------------------------------------------------------------------------------------------------------------------------------------------------------------------------------------------------------------------------------------------------------------------------------------------------------------------------------------------------------------------------------------------------------------------------------------------------------------------------------------------------------------------------------------------------------------------------------------------------------------------------------------------------------------------------------------------------------------------------------------------------------------------------------------------------------------------------------------------------------------------------------------------------------------------------------------------------------------------------------------------------------------------------------------------------------------------------------------------------------------------------------CTCTCGTGCTCGTGAGCTGCTCACCCTGGAANNNNNNNNNNNNNNNNNNNNNNNNGAGGGTGAGKCCCTGATGCGCCGCATGTACCGGTACGGCTTCCTGGAG---ACCCACGAGGACAAGCTGGATTACGTGCTGTCCCTCACCCCCGACCGCGTGCTGGAGCGCCGCCTGCAGACCCAGGTGTTCAAGCTGGGCCTCGCCAAGTCCATCCACCACGCCCGCGTGCTCATCCGCCAGCGCCACATCCGCGTGGGCAAGCAGATTGTTAACGTGCCCTCCTTCATCGTCCGCGTGGACTCCCAGAAGCACATCGACTTTGCCCTGAACTCGCCCTTTGGCGGCGGCCGCCCCGGCCGCGTGAAGAGGCGCAGC---------------------------------------------------CCAAG-AAGCGCTGCAAGCGCGGAAAGGGCAAGGTGAAGGCCTTCCCCCGCGACGATGCCAACAAGAAGCCCCACCTGACCGCCTTCATGGGGTACAAGGCTGGCATGACCCACATCGTGCGCGACGTGGAGAAGCCCGGCTCCAAGCTCCACAAGAAGGAGGCCGCGGAGGCCGTGACCATCATCGAGACCCCACCCATGGTGGTGGTGGGTGTGGTCGGGTACGTCAAGACCCCCACCGGCCTGCGCTCCCTGGGCGCCGTCTGGGCCGAGCACTTGTCCGAGGAGGTGCGTCGCCGCTTCTACAAGAACTGGTACAAGAGCAAGAAGAAGGCGTNCACCAAGTACGTGCGC---AAGTACGGCAAGAAGGAGATCGAGGCCGAGCTGGAGCAGCTGAAGAAGCACTCTGCTGTGATCCGCGTGATTGCGCACACCCAGGTC---CGCAAGGTC---TCCATTGGGCAGAAGAAGGCCCACGTGATGGAGATCCAGGTCAACGGTGGCGACATTGCCGCCAAGGTCGACTTTGCGGTCGGTCTGTTTGAGCGCGAGGTGCCCGTGTCCTCCATCTTCAGCCAGTCTGAGATGATCGACACCATTGCCATCACCAAGGGCAAGGGGACGGAGGGCGTGGTGACCCGCTGGGGCGTGTCACGCCTGCCGCGCAAGACCCACCGTGGCCTGCGCAAGGTGGCCTGCATCGGCGCATGGCATCCCGCCCGCGTGGGGTGGACCGTCGCCCGTGCTGGTGCTCTGGGTTTCAACCACCG-------------------------------------------------------------------------------------------------------------------------------------------------------------------------------------------------------------------------------------------------------------------------------------------------------------------------------------ATGGTGAAGTACCAGGAACCGGAGAACGCTACG---AAGTCGGCGAAGGCTCGCGGTTCCGACCTCCGCGTGCACTTCAAGAACTCCCGTGAGGCCGCTGCCTCCATCCGGGGAAAGGACCTGGCCAAGGCTCGCGCTTACCTGCTGGCCGTGCTTGACCACAAGCGCGCCATCCCCTTCCTCCGCTTCAACGGTGGCGTGGGGCGCACCTCCTTTCAGGCCAAGAACGAGGGCAACTCCATTGGCCAGGCCCGCTGGCCCAAGAAGTCTGTTGACTTCCTGCTGAACCTGCTCAAGAACGCCGAGTCCAATGCCGAGCTCAAGGGCCTCGATGTGGACAACCTGTACGTGTCCCACATCCAGGTGAACCA-GCCCAGCGTGGACGCCGCAGGACCTACCG-GCGCACGG-CGGATCAACCCCTTCATGTCCTCCCCCTCCCACATCGAGCTCGTCCTCTCCGAGCGC----TTGTGTGCGACAATGGATCCGGCATGGTGAAGGCCGGCTTTGCCGGTGACGACGCCCCGCGATCAGTCTTCCCGTCCATCGTGGGCCGCCCCGG-CACCAGGGTGTCATGGTCGGCATGGGGCAGAAGGATGCCTACGTGGGCGACGAGGCCCAGTCCAAGCGTGGCATCCTGACCCTCAAGTACCCCATTGAGCACGGCATCGTGACCAACTGGGACGACATGGAGAAGATCTGGCACCACACCTTTTACAACGAGCTGCGCGTGGCGCCCGAGGAGCACCCCGTGCTGCTGACCGAGGCCCCCCTGAACCCCAAGGCCAACCGCGAAAAGATGACCCAGATCATGTTTGAGGTGTTCAACGTCCCCGCCATGTACGTGGCCATCCAGGCTGTGCTCTCGCTCTACGCCTCTGGCCGCACCACGGGCATCGTGCTGGACTCCGGCGACGGCGTGTCCCACACCGTGCCCATCTACGAAGGATACGCGCTGCCCCACGCCATCCAGCGCCTGGACCTGGCGGGACGCGACTCACCGACTACAATGATGAAGATCCTGACCGAGCGCGGTCTACTCCTTCACACCACCGCCGAGCGTGAGATTGTGCGTGACATCAAGGAGAAGCTG-GTTACGTGGCC------------------------------------------------------------------------------------------------------------------------------------------------------------------------------------------------------------------------------------------------------------------------------------------------------------------------------------------------------------------------------------------------------------------------------------------------------------------------------------------------------------------------------------------------------------------------------------------------------------------------------------------------------------------------------------------------------------------------------------------------------------------------------------------------------------------------------------------------------------------------------------------------------------------------------------------------------------------------------------------------------------------------------------------------------------------------------------------------------------------------------------------------------------------------------------------------------------------------------------------------------------------------------------------------------------------------------------------------------------------------------------------------------------------------------------------------------------------------------------------------------------------------------------------------------------------------------------------------------------------------------------------------------------------------------------------------------------------------------------------------------------------------------------------------------------------------------------------------------------------------------------------------------------------------------------------------------------------------------------------------------------------------------------------------------------------------------------------------------------------------------------------------------------------------------------------------------------------------------------------------------------------------------------------------------------------------------------------------------------------------------------------------------------------------------------------------------------------------------------------------------------------------------------------------------------------------------------------------------------------------------------------------------------------------------------------------------------------------------------------------------------------------------------
Helicosporidium           ------------------------------------------------------------------------------------------------------------------------------------------------------------------------------------------------------------------------------------------------------------------------------------------------------------------------------------------------------------------------------------------------------------------------------------------------------------------------------------------------------------------------------------------------------------------------------------------------------------------------------------------------------------------------------------------------------------------------------------------------------------------------------------------------------------------------------------------------------------------------------------------------------------------------------------------------------------------------------------------------------------------------------------------------------------------------------------------------------------------------------------------------------------------------------------------------------------------------------------------------------------------------------------------------------------------------------------------------------------------------------------------------------------------------------------------------------------------------------------------------------------------------------------------------------------------------------------------------------------------------------------------------------------------------------------------------------------------------------------------------------------------------------------------------------------------------------------------------------------------------------------------------------------------------------------------------------------------------------------------------------------------------------------------------------------------------------------------------------------------------------------------------------------------------------------------------------------------------------------------------------------------------------------------------------------------------------------------------------------------------------------------------------------------------------------------------------------------------------------------------------------------------------------------------------------------------------------------------------------------------------------------------------------------------------------------------------------------------------------------------------------------------------------------------------------------------------------------------------------------------------------------------------------------------------------------------------------------------------------------------------------------------------------------------------------------------------------------------------------------------------------------------------------------------------------------------------------------------------------------------------------------------------------------------------------------------------------------------------------------------------------------------------------------------------------------------------------------------------------------------------------------------------------------------------------------------------------------------------------------------------------------------------------------------------------------------------------------------------------------------------------------------------------------------------------------------------------------------------------------------------------------------------------------------------------------------------------------------------------------------------------------------------------------------------------------------------------------------------------------------------------------------------------------------------------------------------------------------------------------------------------------------------------------------------------------------------------------------------------------------------------------------------------------------------------------------------------------------------------------------------------------------------------------------------------------------------------------------------------------------------------------------------------------------------------------------------------------------------------------------------------------------------------------------------------------------------------------------------------------------------------------------------------------------------------------------------------------------------------------------------------------------------------------------------------------------GTGCAGCTGGTGCTGTCCAAGTTCCGCTCCCGCGCCCGTGAGCTGCTGACCCTCCCCGAGAACGACACCCGCCGCGTGTTCGAGGGCGAGGCGCTCATGCGCCGCATGTACCGCTACGGCTTCCTGGAC---GCCTCCCAGGACAAGCTGGATTACGTGCTGTCCCTGACGCCCGCCGACGTGCTGGAGCGCCGCCTGCAGACGCTGGTCTTCAAGCTTGGCCTGGCCAAGTCCATCCACCATGCCCGCGTGCTCATCCGCCAGCGCCACATCCGCGTGGGCAAGCAGCTGGTCAACGTTCCTTCTTTCTTGGTGCGCGTGGACTCTCAGAAGCACATCGACTTCGCCCTCAACTCGCCCTTCGGCGGTGGCCGCCCCGGCCGGAACAAGAGGCGCAAC------------------------------------------------------------------------------------------------------------------------------------------------------------------------------------------------------------------------------------------------------------------------------------------------------------------------------------------------------------------------------------------------------------------------------------------------------------------------------------------------------------------------------------------------------------------------------------------------------------------------------------------------------------------------------------------------------------------------------------------------------------------------------------------------------------------------------------------------------------------------------------------------------------------------------------------------------------------------------------------------------------------------------------------------------------------------------------------------------------------------------------------------------------------------------------------------ATGGTGAAGTACCTCGAGCCGGCCAATGCCGCC---AAGTCGGCCAAGGCGCGCGGCTCCGATCTTCGCGTGCACTTCAAGAACTGCCGCGAGACGGCCGCGGCGCTCAAGGGCCTGACCCTGGCCAAGGCCAAGTCTTACATGGCGGCCGTGCTGGCGCACGAGCGCTGCGTGCCCTTCACCCGGTATTCGAGCCATGTGGGCCGCACCGCC---CAGGCGAAGAACGAGGGCTCCCACACCGGCCAGGGTCGCTGGCCCGTGAAGAGCGTGCGCATCATGCGCGCACTGCTGCAGAACGCCGAGGCCAACGCCGAGGCCAAGGGCCTGGACATCGACACGCTCTACATCTCCCACATCCAGGTCAACCAGGCTCCCCGCGGTCGCCGCAGGACGTACCGCGCCCACGGCCGCATCAACCCCTTCATGAGCTCGCCCTCACACATCGAGCTCACGCTGTCCGAGAAG-------------------------------------------------------------------------------------------------------------------------------------------------------------------------------------------------------------------------------------AGAAGTC-TGGCACCACACCTTTTACAACGAGCTGCGCGTGGCGCCCGAGGAGCACCCCGTGCTGCTGACGGAAGCCCCGCTCAACCCCAAGGCGAACCGCGAGAAGATGACGCAGATCATGTTTGAGACGTTCAACGTGCCTGCCATGTACGTGGCCATCCAGGCAGTGCTGTCGCTGTACGCCTCTGGCCGCACCACGGGCATCGTCCTGGACAGCGGCGACGGGGTGAGCCACACGGTGCCCATCTACGAGGGATACGCCCTCCCCCATGCCATTCAGCGGCTGGACCTGGCAGGCCGAGACCTGACGGACTACATGATGAAGATCCTGACCGAGCGCGGCTACTCCTTCACCACCACGGCGGAGCGCGAAATCGTGCGCGACATCAAGGAGAAGCTGGGCTACGTGGCCTTGGACTACGACACCGAGCTGAGCACCTCGAACTCGTCCAGCACT---CTGGAGAAGACGTACGAGCTGCCTGATGGCCAGGTCATCACCGTGGGCTCAGAACGCTTCCGCTGCCCCGAGGTGCTGTTCCAGCCGTCCATGATCGGCGTGGAGGGCCCC---------GGCATCCACGAGACCACCTTCAACTCCATCATGAAGTGCGACGTGGACATCCGCAAGGACTTGTACGGCAACGTCGTGATGAGCGGCGGCACCACCATGTTCCAGGGCATCTCCGACCGCATGGCCAAGGAGATCACCGCGCTGGCGCCTTCTTCCATGAAGATCAAGGTGGTGACCCCCCCCGAGCGCAAGTACTCGGTCTGGATCGGCGGCTCCATCCTCTCCTCGCTCTCCACCTTCCAGCAG---ATGTGGATCGCAAAGTCCGAGTACGACGAGTCGGGACCCTCCATCGTCCACCGCAAATGCTTC------------------------------------------------------------------------------------------------------------------------------------------------------------------------------------------------------------------------------------------------------------------------------------------------------------------------------------------------------------------------------------------------------------------------------------------------------------------------------------------------------------------------------------------------------------------------------------------------------------------------------------------------------------------------------------------------------------------------------------------------------------------------------------------------------------------------------------------------------------------------------------------------------------------------------------------------------------------------------------------------------------------------------------------------------------------------------------------------------------------------------------------------------------------------------------------------------------------------------------------------------------------------------------------------------------------------------------------------------------------------------------------------------------------------------------------------------------------------------------------------------------------------------------------------------------------------------------------------------------------------------------------------------------------------------------------------------------------------------------------------------------------------------------------------------------------------------------------------------------------------------------------------------------------------------------------------------------------------------------------------------------------------------------------------------------------------------------------------------------------------------------------------------------------------------------------------------------------------------------------------------------------------------------
Scenedesmus_obliquus      ---------------------AGTCATATGCTTGTCTCAAAGATTAAGCCATGCATGTCTAAGTATAA-ACTG-C--TTATACT-G-T-GAAACTGCGAATGGCTCATTAAATCAGTTATAGTTTATTTGGTGGTA-CCTTACTACTCGG-ATAACCGTAGTAATTCTAGAGCTAATACGTGCGT-A-AATCCCGACTTCT--GGAAGGGACGTATATATTAGATAAAAGGCCGA---CCGAG-C--TTTGCTCG--ACCCGCGGT-GAATCATGATATCTTCA-CGAAGCGCA-TGGCCT-TGT--GCC--GGCGCTGTTCCATTCAAATTTCTGCCCTATCAACTTTCGATGGTAGGATAGAGGCCTACCATGGTGGTAACGGGTGACGGAGGATTAGGGTTCGATTCCGGAGAGGGAGCC-TGAGAAACGGCTACCACATCCA-AGG-AAGGCAGCAGGCGCGCAAATTACCCAA-TCCTGATACGGGG--AGGTAGTGACA-------ATAAATAACAAT-ACCGGGCATTTT-ATGTCTGGTAATTGGAATGAGTACAATC-TAAATC-CCTTAACGAGGATCCATTGGAGGGCAAGTCTGGT-G--CCAGCAGCCGCGGTAATTCCAGCTCCAATAGCGTATATTTAAGTTGTTGCAGTTAAAAAGCTCGTAGTTGGATTT-CGGGTGGGTTC-TAGC-GGTCCGCCT--A------TGGTGA-G-TACTGC----TATGGCCTTCCTTTC-TGTCGGGGA---CGGGC-TTCTGGGCTTCACTGT-CCGGGACTCG--------GA-GTCGACGTGGTTACTTT-GAGTAAA-TTAGAGTG-TTCAAAGCAGGC--TTACG-CC-A-GAATAC-TTTAGCATGGAATAACAC-GATA--GGA-CTCTGG-CCTATCTT-GTTGGTCTGT-AG-GACC--GGAGTAATGATT-AAGAGRG-ACAG-TCGGGGGCATT-CGTATTTCATTGTCAGAGGTGAAATTCTTGGATTTATGAAAGACGAACTACTGCGAAA-GCA-TTTGCCAAGGATGTTTTC-ATTAATCAA-GAACGAAAGTTGGGGG-CTCGAAGACGATTAGATACCGTCGTAGTCTCAACCATAAACGATGCCGACTAGGGATTGGCGAATG-TTTT-TTT-A-ATGACTTCGCCAGCACCTT-ATGAGAAATCA--AA-GTTTTTGGGTTCCGGGGGGAGTATGGTCGCAAGGCTGAAACTTAAAGG-AATTGACGGAAGGGCACCACCAGGCGTGG--AGCCT-GCGGCTTAATTTGACTCAACACGG-GAAAACTTA-CCAGGTCCAGACATAG-TGAGGATTGACAGATTGAGAGCTCTTTCTTGATTCTATGGG-TGGTGGTGCATGGCCGTTCTTAGTTGGTGGGTTGCCTTGTCAGGTTGATTCCGGTAACGAACGAGACCTCAGCCTGCTAAA-TAGTCT-CAGTT-GCTTTTT----GC--AGCTG-GCT-G-ACTTCTTAGAGGGAC-TATTGG-CGTTT---AGTCA-A-T-GGAAGTATGAGGCAATAACAGGTCTGTGA-TGC-CCTTAGATGTTCTGGGCCGCACG-CGCGCTACACTGATGCATTCAACAAG------CCTAT---CCTTGAC-CGAAG-GG-TCTGGGTAATCTT-T-GAAACTGCATCGTGATGGGGATAGATTATTGCAATTATTAGTCTTCAACGAGGAATGCCTAGTAAG-CGCAAGTCATCAGCTTGCGTTGATTACGT-CCCTGCCCTTTGTACACACCGCCCGTCGCTCCTACCGATTGGGT-GTGCTGGTGAAGTGTTCGGATTGGCAGCTTAGGG--T--G-GCAA-CACCT-CAGGTCTGCCGA-GAAGTTCATTAAACCCTCC-CACCTAGAGGAAGGAGAAGTCGTAACAAGGTTTCCG------------------------------ATTATTGGGCCTGTATTAGATATTGCTTTTGGTCAAGGTCAAGTTCCAAATATTTACAATGCTTTAACAATTAAAGCAAAAAATGCTGCAGGTTTAGAAATGAGTGTAACTTGTGAAGTTCAACAACTTTTAGGAGATAGTTGTGTACGTGCAGTAGCAATGAATCCAACAGATGGTTTAATGCGTGGTATGGAAGTATTAGACACAGGAAAACCATTAAATGTACCTGTTGGTAAATCAACTTTAGGACGTATTTTTAACGTTTTAGGAGAACCTGTAGATAACCTAGGTCCAGTAAAA---AATGAAGAAAGTCTTCCAATTCACCGTACAGCTCCTGCTTTCGTTGATTTAGACACTCGTCTTTCTATTTTTGAAACTGGTATTAAAGTTGTAGATTTATTAGCTCCTTACCGTCGTGGTGGAAAAATTGGTTTATTTGGTGGTGCTGGTGTAGGAAAAACGGTTCTGATCATGGAACTAATT------AATAATATTGCAAAAGCACACGGTGGGGTTTCTGTATTTGCTGGTGTTGGAGAACGTACTCGTGAAGGGAACGATTTATACACTGAAATGAAAGAATCTGGTGTTATTGTTGAAAAAAATTTAATTGATTCAAAAGTAGCATTAGTATATGGACAAATGAATGAACCACCAGGTGCACGTATGCGTGTTGCTTTAACTGCTTTAACAATGGCTGAATATTTCAGAGATGTTAACAAACAAGACGTATTATTCTTTATTGATAACATTTTCCGATTTGTACAAGCTGGTGCTGAAGTTTCTGCTTTATTAGGACGTATGCCTTCAGCTGTAGGTTACCAACCTACATTAGCAACAGAAATGGGTGCTTTACAAGAACGTATTACTTCAACAAAAGATGGTTCAATTACATCAATTCAAGCTGTTTATGTTCCTGCAGATGACCTTACTGACCCTGCTCCTGCTACAACATTCGCACACTTAGATGCTACAACAGTATTATCACGTGGATTAGCTTCAAAAGGTATTTACCCAGCTGTAGATCCATTAGATTCAACTTCTACAATGTTACAACCTTGGATTTTAGGAGAAAAACACTACGGTTGTGCTCAAAGTGTGAAAAGAACATTACAACGTTACAAAGAATTACAAGATATTATTGCAATTTTAGGTTTAGATGAACTTTCTGAAGAAGATAGACTTGTTGTTGCTCGTGCTCGTAAAATTGAACGTTTCTTATCACAACCATTCTTCGTAGCTGAAGTATTCACAGGATCTCCTGGTAAATATGTAAGTTTAGCTGAAACAATCGAAGGATTTAATAAAATTTTAGCTGGTGAATTAGATGATTTACCAGAGCAAGCTTTCTATTTAGTAGGAAACATTAACGAAATGGTTCCTCAAACAGAAACAAGAGCAGGTGCTGGATTCAAAGCCGGTGTTAAAGATTATCGTTTAACATATTACACTCCAGATTACGTTGTAAAAGATACTGATATTTTAGCAGCATTCCGTATGACTCCACAACCAGGTGTTCCACCTGAAGAATGTGGTGCAGCTGTTGCAGCTGAATCATCAACAGGTACTTGGACAACTGTATGGACTGATGGTCTTACTACATTAGACCGTTACAAAGGTCGTTGTTATGATATCGAGCCGGTACCAGGTGAAGACAACCAATACATTGCTTATGTAGCATACCCTATTGACCTTTTTGAAGAAGGATCAGTAACTAACTTATTCACTTCAATCGTAGGAAACGTATTTGGTTTCAAAGCTCTTCGTGCATTACGTTTAGAAGATTTACGTATCCCTCCTGCTTACGTTAAAACATTCCAAGGACCTCCACATGGTATTCAGGTTGAACGTGACAAATTAAACAAATACGGTCGTGGTTTATTAGGTTGTACTATTAAACCGAAATTAGGTTTATCAGCTAAAAACTATGGACGTGCTGTTTACGAATGTTTACGTGGTGGTTTAGATTTTACAAAAGATGACGAAAACGTAAACTCACAACCATTCATGCGTTGGAGAGACCGTTTCTTATTCGTTGCTGAAGCTACTTACAAAGCTCAGTCTGAAACTGGTGAAATTAAAGGTCACTACTTAAACGCTACTGCTGCTACTTGTGAAGAAATGTTAAAACGTGCTCAATGTGCTAAAGAATTAGGTGTACCTATTATTATGCATGACTACTTAACAGGTGGTTTTACAGCAAACACTTCATTATCTTCTTACTGTCGTGATCATGGTTTATTATTACACATTCACCGTGCTATGCACGCTGTAATTGACCGTCAAAGAAACCACGGTATTCACTTCCGTGTATTAGCTAAAGCTCTTCGTCTGTCAGGTGGTGACCACTTACACTCAGGAACTGTAGTTGGTAAATTAGAAGGTGAACGTGAAGTTACTTTAGGTTTCGTAGACTTAATGCGTGATGACTACATCGAAAAAGACCGTAGCCGTGGTATTTACTTCACTCAAGACTGGTGTTCTATGGGTGGTACTATGCCAGTTGCTTCTGGTGGTATTCACGTATGGCACATGCCAGCTTTAGTTGAAATCTTTGGTGATGACGCTTGTTTACAATTCGGTGGAGGTACTTTAGGACACCCTTGGGGTAACGCTCCTGGTGCTGTTGCTAACCGTGTTGCTTTAGAAGCTTGTACTCAAGCTCGTAACGAAGGTCGTGATTTAGCTCGTGAAGGTGGTGATGTTATCCGCTCAGCTTGTAAATGGTCTCCAGAATTAGCTGCTGCTTGTGAAATGCCGAAGATATCGTTCTATCACTCCTATGGCAAGACCTTCAAGAAGCCCAGGCGTCCTTTCGAGAAGGAGCGCCTGGATGCTGAGCTGAAGCTGGTGGGCGAGTACGGCCTGCGCAACAAGCGCGAGCTGTGGCGCGTGCAGATGGTGCTGAGCAAGATCCGCAATGCTGCGCGTACCCTGCTCACCCTGGAGGAGAAGGACGCCAAGCGCATGTTCGAGGGCCAGGCCCTGATGCGCCGCATGTACAAGTACGGCCTGCTGAAC---GAGACGCAGGACAAGCTGGATTACGTGCTGGCGCTGAGCCCGCAGGACTTCCTGGAGCGCCGCCTGCAGACGCTGGTCTTCAAGCAGGGCCTGGCCAAGTCCATCCACCACGCGCGCGTGCTCATCAGGCAGCGCCACATCAGGGTGGGCAAGCAGGTGGTCAACATCCCCTCCTTCATGGTGCGCGTGGACAGCCAGAAGCACATCGACTTTGCGCTGACATCGCCCTTCGGCGGTGGCCGCCCAGGCCGCGTGAAGAGGAAGAGC--------------------------------CGGTTCTTTGGGTTCCTGCCCAAG-AAGCGCTGCAGGCGCGGACGCGGCAAGATCAAGAGCTTCCCTCGCGATGATGCCACCAAGCCTCCCCACCTCACTGGTTTCATCGGCTACAAGGCAGGCATGACCCACATCCTGCGTGACGTGGACAAGCCAGGAAGCAAGCTGCACAAGAAGGAGACCTGCGAGCCAGTGACCATGGTGGAGTGCCCCCCCATGATTGTGGTGGGAGTGGTCGGCTACGTGAAGACCGTGCGCGGCCTGCGCACGCTCAACACCGTGTGGGCCCAGCACCTGAGCGACGAGTGCAAGCGCCGCTTCTACAAGAACTGGTACAAGGCCAAGAAGAAGGCCTTCACCAAGTACGTGAAG---AAGTACGGCAAGAAGGAGATTGAGAGCGAGCTGGCGCAGCTGAAGAAGCACTGCAGCGTCATCCGCGTGCTGGCACACACCCAGGTG---CGCAAG---CTGAACCTGGGCCAGAAGAAGGCGCACCTGATCGAGATCCAGGTCAACGGCGGCAGCGTGGCTGACAAGGTGGACTTTGCCACCAAGCTGTTTGAGAAGGCGGTCACCGTGGACTCCGTGTTCAACGTGAATGAGATGATCGACACCATCGCCATCACCAAGGGTCGTGGTACCGAGGGCGTGGTGACCCGCTGGGGTGTGACCCGCCTGCCCCGCAAGACGCATCGTGGCCTGCGCAAGGTGGCGTGCGTGGGCGCGTGGCACCCTGCCCGCCTGCAGTGGAGCGTGGCGCGCGCTGGTCAGCACGGCTTCCACCACCGCACAGAGATCAACAAGAAGGTGTA---------------------------------------------------------------------------------------------------------------------------------------------------------------------------------------------------------------------------------------------------------------------------------------------------------------------------------------------------------caaggcgcgcgggTCGGAYCTGCGTGTTCACATGAAGAACACGCGTGAGACCGCCTTTGCTCTGCGCAAGATGCAGCTGCAGAAGGCCAAGCGCTACCTGGAGGATGTCGTTGCCCGCAAGCGGTGCATCCCATTCCACAGGTACACTGGCTGCATCGGCCGCACTGCA---CAGGCCAAGAATGAGGGCAGCACCACCCGCCAGGGTCGCTGGCCCGTGAAGTCCTGCGAGTTCCTGCTGAACCTGCTGAAGAACGCTGAGAGTAACGCAGAGGTGAAGGGCCTGGACGTTGACGCGCTGTACATCAGCCACATCCAGGTCAACAAGGCCATGCAGCAGCGCCGCCGCACCTACCGCGCGCAYGGYCGCATCaacccgtacatg----------------------------------------------------------------------------------------------------------------------------------------------------------------------------------------------------------------------------------------------------------------------------------------------------------------------------------------TGCTGCTCACGGAAGCGCCCCTGAACCCCAAGAATAATCGAGAGAAGATGACCCAGCTGATGTTCGAGACGTTCGGGGTGCCGGCGATCTACGTCTCCATCCAGGCGGTGCTGTCGCTGTATGCGTCTGGACGGACCACGGGGATTGTGCTGGACTCGGGGGATGGGGTGACCCACACGGTGCCGATCTACGAGGGGTATGCTATGCCACACGCCATTCAGAGGCTGGACTTGGCTGGCAGGGACTTGACCAAGTACCTGCAGAGGATTCTGATGGAGAGGGGGCTGTCCTTCCAGAGCACTGCAGAGCACGAGATTGTGAGAGATATCAAGGAGAAGCTGTGCTATGTGGCCCTGGATTACGAGGCGGAACTGCTCAAGTTCCAGGCGTCGTCCGAG---CACGAAAAGACGTTTGAGCTGCCAGATGGCCAGGTGATCAACATTGGGGATGAGCAGTTCAGATGCCCTGAGGTACTGTTCAGGCCGTCGCTGCTGGGATTGGAGGAAGGG------GATGGCATTGCCGGAACCTGCTTCAACTCGATTATGATGTGCGATCTGGACATCAGGAAGGAGCTGTACTCCAATATTGTTCTGTCTGGAGGAACCACCATGTTTACACAAATTTCGGACAGAGTGAGCAAGGAGGTCACAGGACTTGCTCCGGCAGCTTCCAAGATCAAAGTCGTCGCACCGCCAGAGAGAAAGTACTCCGTGTGGATTGGAGGATCCATCTTGTCATCGCTTGCTACC---------------------------------------------------------------------------------------------------------------------------------------------------------------------------------------------------------------------------------------------------------------------------------------------------------------------------------GCGCTGAGCAAGCTGGCGCCGCACATCCAGCAGGTGTCCATGGAGTCCAACGGCAAGGGCGTGGACATCACACGGCAACGTGCTG--CCC---TTCGAGGCAGGCGAGATCGACTTTGGCGAGCCGGGCACCAACGGGCAGCACAGCTTCTACCAGCTCATCCACCAGGGGCGCGTGGTGCCCTGCGACTTCATCGGCATCGTGCGCAGCCAGCAGAGCGTGTACCTCAAGGACGAG---ATCGTGAGCAACCACGACGAGCTGATGTGCAACTTCTTCGCGCAGGCCGACGCGCTGGCGTACGGCAAGAGCCGCGAGGAGCTGCGCAGCCAGAACGTGCCAGACTACCTCATCCCACACAGGTCGTTCACCGGCAACCGGCCCAGCACCAGCCTGCTGCTGCCGGAGCTG---TCCGCCTACACAGTGGGCCAGGTGCTGGCGCTGTACGAGCACCAGGTGGCAGTGCAGGGCTTTGTGTGGAACATCAACAGCTTTGACCAGTGG---------------------------------------------------------------------------------------------------------------------------------------------------------------------------------------------------------------------------------------------------------------------------------------------------------------------------------------------------------------------------------------------------------------------------------------------------------------------------------------------------------------------------------------------------------------------------------------------------------------------------------------------------------------------------------------------------------------------------------------------------------------------------------------------------------------------------------------------------------------------------------------------------------------------------------------------------------------------------------------------------------------------------------------------------------------GCCAACACGTGCGCCGTGCTTGAGAGCGGCAGCACCAACCTGAAGCTGAAGGCAGGCACCTACAAGGTGGACAAGTTCTGCATGGAGCCCACCAGCTTCACCGTGAAGGACGAG------AGCCAGTTCAAGGGCGGCGAGACCGAGTTTGTCAAGACCAAGCTCATGACCCGCCTGACCTACACCCTGGACCAGATGTCCGGCATCCTGAAGGTGGACGGCTCCGGCAACGTGGAGCTG---CAGGAGACTGACGGCATTGACTACGCCGCCACCACCGTGCAGCTGCCAGGTGGCGAGCGCGTGCCATTCCTGTTCACTGTGAAGAACCTCAACGCCAAGGGCGGCGAGTTTGTGGTGCCCAGCTACCGTGGCGCCACCTTCCTGGACCCCAAGGGCCgcGGTGGYTca---------
Chlamydomonas_reinhardtii TACCTGGTTGATCCTGCCAGTAGTCATATGCTTGTCTCAAAGATTAAGCCATGCATGTCTAAGTATAA-ACTG-C--TTATACT-G-T-GAAACTGCGAATGGCTCATTAAATCAGTTATAGTTTATTTGATGGTA-CC-TACTACTCGG-ATAACCGTAGTAATTCTAGAGCTAATACGTGCGC-A-CAACCCGACTTCT--GGAAGGGTCGTATTTATTAGATAAAAGGCC-A-G-CCGGG-C--TCTGCCCG--ACCTGCGGT-GAATCATGATAACTTCA-CGAATCGTA-TGGGCT-CGT--CCC--GACGATGTTTCATTCAAATTTCTGCCCTATCAACTTTCGATGGTAGGATAGAGGCCTACCATGGTGGTAACGGGTGACGGAGGATTAGGGTTCGATTCCGGAGAGGGAGCC-TGAGAGATGGCTACCACATCCA-AGG-AAGGCAGCAGGCGCGCAAATTACCCAA-TCCCGACACGGGG--AGGTAGTGACA-------ATAAATAACAAT-ACCGGGCGCTT-CGCGTCTGGTAATTGGAATGAGTACAATC-TAAATC-CCTTAACGAGGATCCATTGGAGGGCAAGTCTGGT-G--CCAGCAGCCGCGGTAATTCCAGCTCCAATAGCGTATATTTAAGTTGTTGCAGTTAAAAAGCTCGTAGTTGGATTT-CGGGTGGGGTG-GTGC-GGTCCGCCT--C------TGGTGT-G-CACTGC----TCTGCTCCACCTTCC-TGCCGGGGA---CGGGC-TCCTGGGCTTCACTGT-CTGGGACTCG--------GA-GTCGGCGAGGTTACTTT-GAGTAAA-TTAGAGTG-TTCAAAGCAGGCC--TACG-CT-CTGAATAC-ATTAGCATGGAATAACAC-GATA--GGA-CTCTGG-CCTATC-T-GTTGGTCTGT-GG-GACC--GGAGTAATGATT-AAGAGGG-GTAG-TCGGGGGCATT-CGTATTCCGTTGTCAGAGGTGAAATTCTTGGATTTACGGAAGACGAACATCTGCGAAA-GCA-TTTGCCAAGGATACTTTC-ATTGATCAA-GAACGAAAGTTGGGGG-CTCGAAGACGATTAGATACCGTCGTAGTCTCAACCATAAACGATGCCGACTAGGGATTGGCAGATG-TTCT-TTT-G-ATGACTCTGCCAGCACCTT-ATGAGAAATCA--AA-GTTTTTGGGTTCCGGGGGGAGTATGGTCGCAAGGCTGAAACTTAAAGG-AATTGACGGAAGGGCACCACCAGGCGTGG--AGCCT-GCGGCTTAATTTGACTCAACACGG-GGAAACTTA-CCAGGTCCAGACACGG-GAAGGATTGACAGATTGAGAGCTCTTTCTTGATTCTGTGGG-TGGTGGTGCATGGCCGTTCTTAGTTGGTGGGTTGCCTTGTCAGGTTGATTCCGGTAACGAACGAGACCTCAGCCTGCTAAA-TAGTCA-GCATC-GCACCT-----GC--GGTGC-GCC-G-ACTTCTTAGAGGGAC-TATTGG-CGTTT---AGCCA-A-T-GGAAGTATGAGGCGATAACAGGTCTGTGA-TGC-CCTTAGATGTTCTGGGCCGCACG-CGCGCTACACTGACGCGACCAACGAG------CCTAT---CCTTGGC-CGAGA-GG-CCCGGGTAATCTTGT--AAACCGCGTCGTGATGGGGATAGATTATTGCAATTATTAGTCTTCAACGAGGAATGCCTAGTAAG-CGCGAGTCATCAGCTCGCGTTGATTACGT-CCCTGCCCTTTGTACACACCGCCCGTCGCTCCTACCGATTGGGT-GTGCTGGTGAAGTGTTCGGATTGAGCTT-GGCTG----GG-GCAA-CC--T-GGCCTTGCTTGA-GAAGTTCATTAAACCCTCC-CACCTAGAGGAAGGAGAAGTCGTAACAAGGTTTCCGTAG-GTGAA-CCTGCGGAAGGATCATTG--ATTATTGGTCCTGTTTTAGATATCGTATTTGCTAAAGGCCAAGTACCAAATATTTACAACGCTCTAACTATTCGTGCTAAAAACTCAGCAGGTACAGAAATGGCTGTTACTTGTGAAGTTCAACAACTTTTAGGTGATAACTGTGTACGTGCAGTTTCTATGAACCCAACAGAAGGTTTAATGCGTGGTATGGAAGTTGTAGATACTGGTAAACCGTTAAGTGTTCCTGTAGGTAAAGTAACTTTAGGACGTATTTTCAACGTTCTAGGTGAACCTGTAGATAACATGGGTAATGTTAAA---GTTGAAGAAACTTTACCAATTCACCGTACAGCTCCTGCTTTCGTTGATTTAGATACTCGTTTATCAATTTTTGAAACAGGTATTAAAGTTGTAGACCTTTTAGCTCCATACCGTCGTGGTGGTAAAATTGGTCTTTTCGGTGGTGCTGGTGTAGGCAAAACAGTTTTAATTATGGAACTGATC------AACAACATTGCTAAAGCACACGGTGGTGTTTCTGTATTTGCTGGTGTTGGTGAACGTACACGTGAAGGTAACGACCTTTACACAGAAATGAAAGAATCTGGTGTTATTGTTGAAAAGAACTTATCTGATTCAAAAGTAGCTCTTGTATACGGTCAAATGAACGAACCACCAGGTGCTCGTATGCGTGTTGCTTTAACAGCTTTAACAATGGCTGAATATTTCCGTGATGTTAACAAACAAGACGTATTATTCTTCATTGATAACATTTTCCGTTTCGTACAAGCTGGTGCTGAAGTATCTGCTTTATTAGGTCGTATGCCATCAGCTGTAGGTTACCAACCTACTTTAGCTACAGAAATGGGTGGTCTTCAAGAACGTATTACTTCAACTAAAGATGGTTCTATCACATCGATTCAGGCTGTATATGTACCTGCAGATGACCTTACTGACCCTGCTCCTGCTACAACATTCGCTCACTTAGATGCTACTACAGTACTTTCTCGTAACTTAGCTGCTAAAGGTATTTACCCTGCGGTTGACCCATTAGAATCAACTTCAACTATGTTACAACCGTGGATTCTTGGTGAAAAACACTATGATTCTGCACAAAGCGTAAAAAAAACTTTACAACGTTACAAAGAATTACAAGATATTATTGCTATTCTAGGTTTAGATGAATTATCTGAAGAAGACAGACTTATTGTAGCTCGTGCTCGTAAAATTGAACGTTTCTTATCACAACCATTCTTCGTAGCTGAAGTATTTACAGGTTCACCTGGTAAATATGTTTCTTTAGCTGAAACTATTGAAGGTTTTGGTAAAATTTTCGCTGGTGAATTAGATGATTTACCAGAACAAGCATTCTACTTAGTAGGTAACATTACAGAAATGGTTCCACAAACAGAAACTAAAGCAGGTGCTGGATTCAAAGCCGGTGTAAAAGACTACCGTTTAACATACTACACACCTGATTACGTAGTAAGAGATACTGATATTTTAGCTGCATTCCGTATGACTCCACAACTAGGTGTTCCACCTGAAGAATGTGGTGCTGCTGTAGCTGCTGAATCTTCAACAGGTACATGGACTACAGTATGGACTGACGGTTTAACAAGTCTTGACCGTTACAAAGGTCGTTGTTACGATATCGAACCAGTTCCGGGTGAAGACAACCAATACATTGCTTACGTAGCTTACCCAATCGACTTATTCGAAGAAGGTTCAGTAACTAACATGTTCACTTCTATTGTAGGTAACGTATTCGGTTTCAAAGCTTTACGTGCTCTACGTCTTGAAGACCTTCGTATTCCACCTGCTTACGTTAAAACATTCGTAGGTCCTCCACACGGTATTCAGGTAGAACGTGACAAATTAAACAAATATGGTCGTGGTCTTTTAGGTTGTACAATCAAACCTAAATTAGGTCTTTCAGCTAAAAACTACGGTCGTGCAGTTTATGAATGTTTACGTGGTGGTCTTGACTTTACTAAAGACGACGAAAACGTAAACTCACAACCATTCATGCGTTGGCGTGACCGTTTCCTTTTCGTTGCTGAAGCTATTTACAAAGCTCAAGCAGAAACAGGTGAAGTTAAAGGTCACTACTTAAACGCTACTGCTGGTACTTGTGAAGAAATGATGAAACGTGCAGTATGTGCTAAAGAATTAGGTGTACCTATTATTATGCACGACTACTTAACAGGTGGTTTCACAGCTAACACTTCATTAGCTATCTACTGTCGTGACAACGGTCTTCTTCTACACATCCACCGTGCTATGCACGCGGTTATTGACCGTCAACGTAACCACGGTATTCACTTCCGTGTTCTTGCTAAAGCTCTTCGTATGTCTGGTGGTGACCACCTTCACTCTGGTACTGTTGTAGGTAAACTAGAAGGTGAACGTGAAGTTACTCTAGGTTTCGTAGACTTAATGCGTGATGACTACGTTGAAAAAGACCGTAGCCGTGGTATTTACTTCACTCAAGACTGGTGTTCAATGCCAGGTGTTATGCCAGTTGCTTCAGGCGGTATTCACGTATGGCACATGCCAGCTTTAGTTGAAATCTTCGGTGATGACGCATGTCTTCAGTTCGGTGGTGGTACTCTAGGTCACCCTTGGGGTAACGCTCCAGGTGCTGCAGCTAACCGTGTAGCTCTTGAAGCTTGTACTCAAGCTCGTAACGAAGGTCGTGACCTTGCTCGTGAAGGTGGCGACGTAATTCGTTCAGCTTGTAAATGGTCTCCAGAACTTGCTGCTGCATGTGAAATGCCGAAGATAGGATTCTACCGCAACTATGGCAAGACCTTCAAGAAGCCCCGGCGTCCTTATGAGAAGGAGCGCCTGGACGCTGAGCTGAAGCTTGTCGGCGAGTATGGCCTGCGCAACAAGCGCGAGCTCTGGCGCGTGCAGATGGTTCTGAGCAAGATTCGCAACGCTGCTCGTGTCCTGCTCACGCTGGACGAGAAGGACCCCAAGCGTATCTTCGAGGGTAACGCCCTGATGCGCCGCATGAACCGCTACGGCCTGCTGAAC---GAGAGCCAGGACAAGCTGGATTACGTGCTGGCGCTGACCCCCCAGGACTTCCTGGAGCGCCGCCTGCAGACCCTGGTCTTCAAGCAGGGCCTGGCCAAGTCCATCCACCACGCGCGCGTGCTGATCCGCCAGCGCCACATCCGCGTGGGCAAGCAGGTGGTCAACGTGCCCAGCTTCATGGTGCGCGTGGACAGCCAGAAGCACATTGACTTCGCCCTGACCAGCCCCTTCGGCGGCGGCCGCCCCGGCCGCGTGAAGCGGAAGAACATGTCGCACAGGAAGTTCGAACACCCTCGTAGCGGCTCGCTGGGCTTCAGCCCCCGCAAGCGCTGCCGCCGCGGCAAGGGCAAGGTGAAGTCGTTCCCCCGGGACGATGCCTCCAAGCCTGTGCACCTGACTGCCTTCATGGGCTACAAGGCCGGCATGACTCACATCGTCCGCGATGTGGAGAAGCCTGGCTCCAAGCTGCACAAGAAGGAGACCTGCGAGCCGGTCACCATCATCGAGTGCCCTCCCATGGTCGTGGTCGGTGCGGTCGGCTACGTGAAGACCCCCCGCGGTCTGCGCTCGCTGAACACCGTCTGGGCTGAGCACCTGAGCGAGGAGGTGAAGCGCAGGTTCTACAAGAACTGGTACAAGTCCAAGAAGAAGGCCTTCACCAAGTACGCCAAG---AAGTACGGCAAGAAGGCCATCGAGGCCGAGCTGGCCGCCCTGAAGAAGCACTGCTGCGTGATCCGTGTGCTGGCGCACACCCAGGTC------AAGAAGCTGGGCTTTGGCGTGAAGAAGGCCCACCTGATGGAGGTCCAGGTGAACGGCGGCACTGTGGCGCAGAAGGTCGACTTCGCCTACAGCATGTTCGAGAAGCAGGTGTCTGTGGACGCCGTGTTCCAGCCCAACGAGATGATCGACACCATCGCCATCACCAAGGGTCACGGAGTCCAGGGTGTCGTGCAGCGCTGGGGTGTGACCCGCCTGCCCCGCAAGACTCACCGCGGTCTCCGCAAGGTGGCTTGCATTGGCGCGTGGCACCCTGCCCGCGTGAAGTGGACTGTGGCCCGCGCCGGTCAGCAGGGCTTCCACCACCGCACTGAGATCAACAAGAAGGTGTACAAGATCGGCAAGGGCGACGCCAGCCACCTGGCCACCACGGAGTTCGATGTGACCAAGAAGGAGATCACCCCCATGGGTGGCTTCCCCCACTACGGTGTGGTCAGCGAGGACTACCTGATGATCAAGGGCTGCGTGCCGGGCACCAAGAAGCGCGCCATCACCCTGCGCCGCTCGCTGCTGCCCCAGACCAGCCGCAACGCGCTGGAGGAGGTCAAGCTCAAGTTCATCGACACTGCCTCCAAGTTTGGCCACGGCCGCTTCCAGACCACCGAGGAGAAGCTCAAGACCTTCGGCCGCACCATGGTCAAGTACCGTGAGCCGGAGAACGCGGAC---AAGACCGCCAAGGCCAAGGGGTCTGACCTGCGTGTTCACTTCAAGAACACGCGGGAGACCGCCTTCGCCCTGCGCAAGATGTCCCTGAACAAGGCCAAGAAGTACCTGGAGGATGTGATTGCGCACAAGCGCTGCATTGCCTTCCGCCGGTACCAGGGCGCTGTGGGCCGCACCACG---CAGGCTAAGAACGAGAACAACCCTTCCGGCCAGGGCCGCTGGCCCGTGAAGTCGGCTGAGTTCATTCTCAACCTGCTGAAGAACGCGGAGAGCAACGCTGAGGTCAAGGGCCTGGACATCGACAACTGCTTCATCAGCCACATCCAGGTCAACCGCGCCATGCGCCAGCGCCGCCGCACCTACCGCGCGCACGGTCGTGTGAACCCCTACATGAGCTCGCCCTGCCACATCGAGCTCATGATCTCGGAGAAGGCTCTGGTGTGCGACAATGGTTCGGGCATGGTGAAGGCTGGCTTTGCTGGTGATGATGCCCCTCGCGCTGTGTTCCCCTCCATCGTGGGCCGGCCCCGCCACACCGGTGTGATGGTCGGGATGGGCCAGAAGGACTCGTACGTTGGCGACGAGGCGCAGTCCAAGCGCGGTATTCTGACTCTGCGCTACCCCATTGAGCACGGTATTGTGACCAACTGGGACGACATGGAGAAGATCTGGCACCACACCTTCTTCAACGAGCTGCGCGTGGCGCCCGAGGAGCACCCCGTGCTGCTGACTGAGGCCCCCCTGAACCCCAAGGCCAACCGCGAGAAGATGACCCAGATCATGTTCGAGACCTTCAACGTGCCGGCCATGTACGTGGCTATCCAGGCCGTGCTGTCCCTGTACGCCAGCGGCCGCACCACCGGTATCGTGCTGGACTCTGGCGACGGCGTGACGCACACGGTGCCCATCTACGAGGGCTACGCGCTGCCGCACGCCATCCTGCGCCTGGACCTGGCGGGCCGCGACCTCACCGATTACCTGATGAAGATCCTCATGGAGCGCGGCTACTCGTTCACCACCACGGCCGAGCGCGAAATCGTGCGCGACATCAAGGAGAAGCTGTGCTACGTGGCCCTGGACTTCGAGCAGGAGATGGCCACCGCGCTGTCCAGCTCGGCG---CTGGAGAAGACCTACGAGCTGCCCGACGGCCAGATGATCACCATCGGCAACGAGCGTTTCCGCTGCCCCGAGGTGCTGTTTAACCCCAACATGATTGGCATGGAGGCGGTG---------GGCATCCACGACACCACCTTCAACTCCATCATGAAGTGCGATGTGGACATCCGCAAGGACCTCTACAACAACATCGTGCTGTCGGGAGGCACCACCATGTTCCCCGGCATTGCCGACCGCATGAGCAAGGAGATCACGGCCCTGGCCCCCAGCGCCATGAAGATCAAGGTGGTGGCGCCGCCCGAGCGCAAGTACTCGGTCTGGATCGGTGGCTCCATCCTCGCCTCGCTGTCCACCTTCCAGCAA---ATGTGGATCGCCAAGTCCGAGTACGACGAGTCCGGCCCCTCGATCGTGCACCGGAAGTGCTTCTTTGCGTTTTGGGACTGGGTGGGCGGCCGCTACTCGGTGTGYTCGGCCGTGGGCATGCTGCCGCTGTCGCTGCAGTACGGCTTCGACCTGATGCAGGAGTTCCTTGCTGGTGCCAACAACATCGACGAGCACTTCAAGAAC---CAGCCCTACCAGGACAACCTGCCGGTGCTCATGGGCCTGACGTCGCTGTGGAACGTGTCCTTCCTGGGCCACGGCGCGAAGGCCATCCTGCCCTACTGCCAGGCTCTGTCGAAGCTGGCGCCCYACATTCAGCAGGTGGACATGGAGTCCAACGGCAAGGGCGTGGACATTAMCGGCGTGCGCCTG---CCC---TTCGAGACCGGCGAGATCGATTTCGGTGAGCCCGGCACCAACGGCCAGCACTCRTTCTACCAGCTCATCCACCAGGGCCGCGTGGTGCCCTGCGAGTTCATCGGCATTGTGCGCAGCCAGCAGTCGGTGTACCTGAAGGGCGAG---GTGGTGTCCAACCACGACGAGCTCATGTGCAACTTCTTCGCTCAGGCCGACGCCCTGGCGTACGGCAAGACGCCGGAGCAGCTGCGCTCGGACAACGTGCCCGACTACCTCATCCCCCACCGCGTCTTCACCGGCAACCGCCCCAGCATGAGCATTATGCTGCCCAGCTGC---ACCGCCTACACCGTGGGCCAGCTGCTTGCCATCTACGAGCATCGCATCGCCGTGCAGGGCTTTATCTGGAACATCAATTCCTTCGACCAGTGGGCCATCAACGGCTTCGGTCGCATTGGCCGCAACTTCCTGCGCTGCTGGCACGGTCGCCAGAAC---ACCCTGCTGGACGTGGTTGCCATCAACGACAGCGGCGGTGTCAAGCAGGCCAGCCACCTGCTGAAGTACGACTCCACCCTGGGCACGTTCGCCGCCGATGTTAAGATCGTCGACGACAGCCACATCTCGGTGGACGGCAAGCAGATCAAGATTGTGTCCAGCCGCGACCCCCTGCAGCTGCCCTGGAAGGAGATGAACATCGACCTGGTCATTGAGGGCACTGGTGTCTTCATTGACAAGGTTGGCGCTGGCAAGCACATCCAGGCCGGTGCCTCCAAGGTGCTGATCACCGCCCCCGCCAAGGACAAGGACATCCCCACCTTCGTGGTCGGTGTGAACGAGGGCGACTACAAGCACGAGTACCCC---ATCATCTCCAACGCCTCGTGCACCACCAACTGCCTGGCCCCCTTCGTCAAGGTGCTGGAGCAGAAGTTCGGCATTGTCAAGGGCACGATGACCACCACCCACTCCTACACCGGTGACCAGCGCCTGCTGGACGCGTCCCACCGCGACCTGCGCCGCGCCCGCGCCGCCGCCCTGAACATTGTGCCCACCACCACCGGTGCCGCCAAGGCCGTGTCGCTGGTGCTGCCCAGCCTGAAGGGCAAGCTGAACGGCATTGCCCTGCGCGTGCCCACCCCCACCGTGTCGGTCGTCGACCTGGTCGTCCAGGTTGAGAAGAAGACCTTCGCCGAGGAGGTGAACGCCGCCTTCCGCGAGGCCGCCAAC---------------GGCCCCATGAAGGGCGTGCTGCACGTCGAGGACGCCCCCCTGGTGTCCATTGACTTCAAGTGCACCGACCAGTCGACCTCCATCGACGCCTCCCTGACCATGGTCATGGGCGACGACATGGTCAAGGTCGTGGCCTGGTACGACAACGAGTGGCTGACCTTCGACGAGATTCAGGGCCTGACCTACCTGCAGGTCAAGGGCTCCGGCATTGCCAACACCTGCCCCGTGCTGGAGAGCGGCACCACCAACCTGAAGCTGAAGGCCGGCTCCTACAAGCTGGAGAACTTCTGCATTGAGCCCACCTCTTTCACCGTGAAGGAGGAG------AGCCAGTTCAAGGGTGGCGAGACTGAGTTTGTCAAGACCAAGCTCATGACCCGCCTGACCTACACCCTGGACGCCATGTCCGGCTCGTTCAAGGTCGGCTCTGACGGCTCCGCTGAGCTG---AAGGAGGATGACGGCATTGACTACGCCGCCACCACCGTCCAGCTGCCCGGTGGCGAGCGCGTGGCTTTCCTGTTCACCATCAAGCAGTTCGATGGCAAGGGCGGTGACTTCCTGGTGCCCTCGTACCGCGGCTCGTCCTTCCTGGACCCCAAGGGCCGCGGTGGCTCGACCGGCTAC
Volvox_carteri            ---------------------------------------------------------------------------------------------------------------------------------------------------------------------------------------------------------------------------------------------------------------------------------------------------------------------------------------------------------------------------------------------------------------------------------------------------------------------------------------------------------------------------------------------------------------------------------------------------------------------------------------------------------------------------------------------------------------------------------------------------------------------------------------------------------------------------------------------------------------------------------------------------------------------------------------------------------------------------------------------------------------------------------------------------------------------------------------------------------------------------------------------------------------------------------------------------------------------------------------------------------------------------------------------------------------------------------------------------------------------------------------------------------------------------------------------------------------------------------------------------------------------------------------------------------------------------------------------------------------------------------------------------------------------------------------------------------------------------------------------------------------------------------------------------------------------------------------------------------------------------------------------------------------------------------------------------------------------------------------------------------------------------------------------------------------------------------------------------------------------------------------------------------------------------------------------------------------GTTTCAATGAACCCTACTGAAGGTTTAATGCGTGGTATGGAAGTTGTAGATACTGGTAAACCATTAAGTGTTCCTGTAGGTAAAGTAACATTAGGACGCATTTTTAACGTTCTTGGTGAACCTGTAGATAACATGGGCAATGTTAAA---GTGGAAGAAACTTTACCAATTCACCGCACGGCTCCTGCTTTCGTTGACTTAGATACACGTTTATCAATTTTTGAAACTGGCATTAAAGTTGTAGACCTTTTAGCTCCATATCGTCGTGGTGGTAAAATTGGTCTTTTTGGTGGTGCTGGTGTAGGTAAAACCGTGTTAATTATGGAACTAATT------AACAACATTGCTAAAGCTCATGGTGGTGTTTCTGTTTTCGCAGGTGTTGGTGAAAGAACACGTGAAGGTAATGACCTTTACACAGAAATGAAAGAATCTGGTGTTATTGTTGAAAAAAATTTATCTGATTCAAAAGTAGCTCTAGTATATGGACAAATGAATGAACCTCCGGGTGCTTGTATGCGTGTTGCTCTAACAGCATTAACTATGGCAGAATATTTCCGTGATGTTAATAAACAAGACGTATTATTCTTTATTGATAACATTTTCCGTTTTGTACAAGCTGGTGCTGAAGTGTCTGCTCTTTTAGGTCGTATGCCTTCTGCTGTAGGTTACCAACCAACTCTTGCAACAGAAATGGGTGGTCTTCAAGAACGTATTACTTCGACTAAAGATGGTTCAATTACTTCAATTCAAGCTGTATATGTTCCAGCAGATGACCTTACTGACCCTGCTCCTGCTACAACATTTGCTCACTTAGATGCTACTACAGTACTTTCTCGTAACTTAGCTGCTAAAGGAATTTATCCAGCTGTAGACCCTTTAGAATCAACTTCAACAATGTTACAACCATGGATTGTTGGTGAAAAACACTATGATTGTGCACAAAGCGTTAAAAAAACATTACAACGTTACAAAGAATTACAGGATATCATTGCAATTCTTGGTCTAGATGAATTATCAGAAGAAGATAGACTTATTGTTTCTCGTGCACGTAAAATTGAACGTTTCTTATCACAACCATTCTTTGTAGCTGAAGTATTCACAGGTTCGCCAGGTAAATATGTTTCACTTGCT------------------------------------------------------------------------------------------------------------------------GCTGGGTTCAAAGCCGGTGTAAAAGACTATCGTTTAACATACTACACACCTGACTACGTAGTAAAAGATACTGATATTTTAGCAGCATTCCGTATGACTCCACAACCAGGTGTTCCACCAGAAGAATGTGGTGCTGCTGTAGCTGCTGAATCTTCAACAGGTACTTGGACAACTGTATGGACTGACGGTTTAACAAGCCTTGATCGATACAAAGGTCGTTGTTATGACATCGAGCCTGTTCCAGGTGAAGACAACCAGTACATTGCTTATGTTGCTTACCCAATTGACTTATTCGAAGAAGGTTCAGTAACAAACATGTTTACTTCTATTGTAGGTAACGTATTCGGTTTCAAAGCTCTACGTGCTTTACGTCTTGAAGATCTTCGTATTCCACCTGCTTACGTTAAAACATTCCAAGGTCCACCACACGGTATTCAGGTTGAACGTGACAAACTAAACAAATATGGTCGTGGTCTTTTAGGTTGTACAATCAAACCTAAATTAGGTCTCTCAGCTAAAAACTACGGTCGTGCAGTTTACGAATGTTTACGTGGTGGTTTAGACTTTACTAAAGACGATGAAAACGTTAACTCACAACCATTCATGCGTTGGAGAGACCGTTTCCTTTTCGTAGCTGAAGCTATTTACAAAGCACAAGCAGAAACAGGTGAAGTAAAAGGTCATTATTTAAACGCTACAGCTGGTACATGCGAAGAAATGTTAAAACGTGCTCAATGTGCAAAAGAACTAGGTGTACCAATTATCATGCACGACTACTTAACTGGTGGTTTTACAGCTAACACATCATTAGCTTCTTACTGTCGTGATAATGGTCTTTTATTACACATTCACCGTGCTATGCACGCAGTAATTGACCGTCAACGTAACCATGGTATTCACTTCCGTGTTCTAGCAAAAGCTCTTCGTATGTCTGGTGGTGACCACCTTCACTCAGGTACTGTTGTAGGTAAACTAGAAGGTGAACGTGAAGTAACTTTAGGTTTCGTAGACTTAATGCGTGACGACTATATCGAAAAAGATCGTAGCCGTGGTATTTACTTTACACAAGACTGGTGTTCAATGCCAGGTGTAATGCCAGTTGCTTCAGGTGGTATTCACGTATGGCAC------------------------------------------------------------------------------------------------------------------------------------------------------------------------------------------------------------------------------ATGCCGAAGATAGGGTTCTACCGCAACTATGGCAAGACGTTCAAGAAGCCCCGGCGTCCTTATGAGAAGGAGCGCCTGGACGCTGAGCTGAAGCTTGTCGGAGAGTATGGTCTGCGCAACAAGCGTGAGCTTTGGCGCGTGCAGATGGTCCTGAGCAAGATTCGGAATGCTGCGCGTGTGTTACTCACCCTGGAAGAGAAGGACCCGAAGCGTATCTTCGAGGGCAATGCGCTTATGCGTCGTATGAACCGCTATGGTCTCCTCAGC---GAGAGCCAGGACAAGCTGGATTACGTGCTGGCGCTGACTCCCCAGGATTTCCTGGAGCGCCGCCTGCAGACCCTCGTCTTTAAGCAGGGTCTGGCAAAGTCCATCCACCACGCTCGCGTGCTGATCCGGCAGCGTCACATCCGCGTGGGCAAGCAGGTGGTCAACGTGCCCAGCTTCATGGTGCGCGTGGACAGCCAGAAGCACATCGACTTCGCCCTCACCAGCCCCTTCGGCGGCGGCCGCCCGGGCCGCGTCAAGCGGAAGAACATGTCGCACAGGAAGTTCGAACATCCCAGGAGCGGCTCCCTGGGGTTCAGCCCCAGGAAGCGCTGCCGCCGTGGTCGGGGCAAGGTGAAGTCCTTCCCCAGGGACGATGCCTCCAAGCCGGTGCACTTGACGGCCTTCATGGGCTACAAGGCCGGCATGACTCACATTGTACGTGAGGTGGAGAAGCCCGGCTCGAAGCTGCACAAGAAGGAGACCTGCGAGCCGGTCACCATCATCGAGTGCCCGCCAATGGTCGTGGTCGGCGTGGTCGGCTACGTGAAGACCCCGCGCGGTCTGCGGTCGCTGAATACGGTCTGGGCTGAGCATCTGAGCGAGGAGGTTAAGCGCAGGTTCTACAAGAACTGGTTCAAGTCCAAGAAGAAGGCTTTTACGAAGTACGCCAAG---AAGTACGGCAAGAAGGCGATTGAGGCTGAGCTGGCCAGCCTGAAGAAGCATTGCTCCGTGATTCGTGTGCTGGCTCACACTCAGGTC------AAGAAGCTGGGATTCGGCCAGAAGAAGGCTCACCTGATTGAGATCCAGGTCAACGGCGGCACTGTGGCGCAGAAGGTGGACTTCGCCTATGCCATGTTCGAGAAGCAGGTCTCCGTTGACGCTGTGTTCCAGCCCAACGAGATGATTGACACGATTGCCATTACCAAGGGTCACGGTGTCCAGGGTGTCGTGCAGCGCTGGGGTGTGACCCGCCTGCCCCGCAAGACCCATCGTGGTCTGCGCAAGGTGGCTTGCATCGGTGCTTGGCATCCGGCCCGCGTCAAGTGGACCGTGGCTCGCGCCGGTCAGCANGGCTTCCA-CACCGCACCGAGATTAACA-GAAGGTCTACAAGATCGGCAAGGGCGAGGCGTCGCACTT-------------------------------------------------------------------------------------------------------------------------------------------------------------------------------------------------------------------------------------------------------------------------------------------------------------------------------------------------------------------------------------------------------------------------------------------------------------------------------------------------------------------------------------------------------------------------------------------------------------------------------------------------------------------------------------------------------------------------------------------------------------------GCTCTGGTGTGCGACAACGGCTCGGGCATGGTCAAGGCTGGCTTTGCTGGTGATGATGCCCCACGAGCTGTGTTTCCGAGCATTGTTGGTCGGCCCCGCCATACGGGTGTGATGGTCGGCATGGGGCAGAAGGATTCCTACGTGGGCGACGAGGCACAGTCTAAGCGTGGTATCTTGACGTTGCGCTACCCTATTGAGCACGGTATCGTTACCAACTGGGATGACATGGAGAAGATCTGGCACCACACTTTCTTTAATGAGCTTCGTGTGGCACCGGAGGAGCACCCAGTCCTTCTCACGGAGGCGCCTCTTAATCCCAAGGCGAACCGTGAGAAGATGACGCAGATCATGTTCGAGACCTTCAACGTCCCTGCCATGTATGTGGCGATCCAGGCCGTGCTGTCGCTGTATGCTAGCGGTCGTACGACGGGTATCGTTCTAGATTCCGGTGACGGTGTAACCCACACGGTGCCCATCTATGAAGGCTACGCGCTGCCGCACGCCATCCTGCGTCTGGACCTTGCCGGCCGTGACCTGACGGACTACCTGATGAAGATTCTAATGGAGCGTGGTTACTCATTCACGACCACTGCTGAGCGTGAAATCGTGCGCGACATCAAGGAGAAGCTCTGCTATGTGGCGCTGGATTTCGAGCAGGAAATGGCAACAGCAGCCTCCAGCTCGGCG---CTTGAGAAGACGTACGAGCTGCCTGATGGCCAGCCAATCACAATTGGCAACGAGCGCTTCCGTTGCCCTGAGGTGCTGTACAACCCTAGCCTAATCGGCATGGAGGCGGTC---------GGTATCCACGACACTACCTTTAACAGCATCATGAAGTGCGATGTCGATATCCGCAAGGATCTGTACAACAACATCGTGCTCTCTGGTGGAACGACCATGTTCCCTGGCATCGCTGATCGCATGACCAAGGAGATCACGGCCCTTGCGCCGTCTGCCATGAAGATCAAGGTCGTCGCCCCGCCGGAGCGCAAGTACTCTGTGTGGATTGGTGGTTCAATCCTGGCGTCCTTGTCGACCTTCCAGCAA---ATGTGGATCGCGAAGAGCGAGTACGACGAGAGTGGTCCGTCGATTGTGCACCGGAAGTGCTTC---------------------------------------------------------------------------------------------------------------------------------------------------------------------------------------------------------------------------------------------------------------------------------------------------------------------------------------------------------------------------------------------------------------------------------------------------------------------------------------------------------------------------------------------------------------------------------------------------------------------------------------------------------------------------------------------------------------------------------------------------------------------------------------------------------------------------------------------------------------------------------------------------------------------------------------------------------------------------------------------------------------------------------------------------------------------------------------------------------------------------------------------------------------------------------------------------------------------------------------------------------------------------------------------------------------------------------------------------------------------------------------------------------------------------------------------------------------------------------------------------------------------------------------------------------------------------------------------------------------------------------------------------------------------------------------------------------------------------------------------------------------------------------------CTGACCTACGACGAGCTTCAGGGCCTGACCTACCTCCAGGTTAAGGGCACTGGCATTGCCAACACCTGCCCTGTCCTGGAGAAGGGCTCGACTGACCTGTCGCTGTCTGCCGGCACCTACAAGCTGGAGAACTTCTGCATCGAGCCCACCTCTTTCACTGTTAAGGAGGAG------AGCGTGTTCAAGGGTGGCGAGACTGAGTTCGTGAAGACGAAGCTCATGACCCGCCTGACCTACACCCTGGACGCCATGAGCGGCACCCTGAAGGTTGGCTCTGATGGCTCGGCTGAGCTG---AAGGAGGAGGACGGCATTGACTACGCTGCTACCACCGTGCAGCTGCCGGGTGGTGAGCGCGTTGCTTTCCTGTTCACCATCAAGCAGTTCGACGGCAAGGGCGGTGACTTCGTTGTGCCCTCCTACCGCGGATCGTCCTTCCTGGACCCCAAGGGCCGCGGTGGCTCGACCGGCTAC
Halochlorococcum          --------------TGCCAGTAGTCATATGCTTGTCTCAAAGATTAAGCCATGCATGTCTAAGTATAA-ACTGC---TTATACT-G-T-GAAACTGCGAATGGCTCATTAAATCAGTTAGAGTTTATTTGATGGTA-CCTTACTACTCGG-ATAACCGTAGTAAAGCTACAGCTAATACGTGCGT-A-AATCCCGACTCAC--G-AAGGGACGTATTTATTAGATTCAAGACCGA-C--CGTG-C---TTGCACG--A-TCTTGGT-GAATCATGGTAACTTCA-CGAATCGCA-TGGCC-TCGT--GCC--GGCGATGTTTCATTCAACTTTCTGCCCTATCAACTTTCGACGGTAGTATAGAGGACTACCGTGGTAGTAACGGGTGACGGAGGATTAGGGTTCGATTCCGGAGAGGGAGCC-TGAGAAACGGCTACCACATCCA-AGG-AAGGCAGCAGGCGCGCAAATTACCCAA-TCCTGACACAGGG--AGGTAGTGACA-------ATAAATATCAAA-GGCCGGCCTTAT--GGTCGGCCTATTGGAATGAGTACAATT-TAAAAT-CCTTAACGAGGATCCATTGGAGGGCAAGTCTGGT-G--CCAGCAGCCGCGGTAATTCCAGCTCCAATAGCGTATATTTAAGTTGTTGCAGTTAAAAAGCTCGTAGTTGGATTT-CGGGTGGGTAC-CGCC-GGTCTCCCT--TT-----GGGTA-TGTACTGGC--G-T--GGCCCGCCTTGC-TGTCGGGGA---CGGTC-TCCTGGGCTTAATTGC-TCGGGAACCG--------GA-GTCGACGATGTTACTTT-GAGTAAA-TTAGAGTG-TTCAAAGCAAGCC--TACG-CT-CTGAATAT-GATAGCATGGGATAACAC-GACA--GGA-CTCTGG-CCTATCGT-GTTGGTCTGT-AG-GACC--GGAGTAATGATT-AAGAGGG-ACAG-TCGGGGGCATT-CGTATTCCATTGTCAGAGGTGAAATTCTTGGATTTATGGAAGACGAACATCTGCGAAA-GCA-TTTGCCAAGGATGTTTTC-ATTGATCAA-GAACGAAAGTTGGGGG-CTCGAAGACGATTAGATACCGTCGTAGTCTCAACCATAAACGATGCCGACTAGGGATTGGCGGACG-TTTG-TTG-A-ATGACTCCGCCAGCACCTC-ATGAGAAATCA--AA-GTTTTTGGGTTCCGGGGGGAGTATGGTCGCAAGGCTGAAACTTAAAGG-AATTGACGGAAGGGCACCACCAGGCGTGG--AGCCT-GCGGCTTAATTTGACTCAACACGG-GAAAACTTA-CCAGGTCCAGACATAG-GAAGGATTGACAGATTGATAGCTCTTTCTTGATTCTATGGG-TGGTGGTGCATGGCCGTTCTTAGTTGGTGGGTTGCCTTGTCAGGTTGATTCCGGTAACGAACGAGACCTCAGCCTGCTAAA-TAGTGG-CGATT-GCTTTG-----GCA--GTCG-GTA-C-ACTTCTTAGAGGGAC-TGTTGG-CGTCT---AGCC--AAT-GGAAGTATGAGGCAATAACAGGTCTGTGA-TGC-CCTTAGATGTTCTGGGCCGCACG-CGCGCTACACTGATACGTTCAACGAG------CT------CCTTGTC-CGAAA-GG-TCTGGGTAATCTT-T-GAAACCGTATCGTGATGGGGATAGAACATTGCAATTATTGTTCTTCAACGAGGAATGCCTAGTAAG-CGCGAGTCATCATCTCGCGTTGATTACGT-CCCTGCCCTTTGTACACACCGCCCGTCGCTCCTACCGATTGAAC-GTGCTGGTGAAGCGTTAGGACTGGAGGGTTATCTA---GG-TCTC--CTAGACTTC-ACTCCGG-GAATTTCGTTGAACCCTCC-CGTTTAGAGGAAGGAGAAGTCGTAACAAGGTTTCCGTAG-GT------------------------------------------------------------------------------------------------------------------------------------------------------------------------------------------------------------------------------------------------------------------------------------------------------------------------------------------------------------------------------------------------------------------------------------------------------------------------------------------------------------------------------------------------------------------------------------------------------------------------------------------------------------------------------------------------------------------------------------------------------------------------------------------------------------------------------------------------------------------------------------------------------------------------------------------------------------------------------------------------------------------------------------------------------------------------------------------------------------------------------------------------------------------------------------------------------------------------------------------------------------------------------------------------------------------------------------------------------------------------------------------------------------------------------------------------------------------------------------------------------------------------------------------------------------------------------------------------------------------------------------------------------------------------------------------------------------------------------------------------------------------------------------------------------------------------------------------------------------------------------------------------------------------------------------------------------------------------------------------------------------------------------------------------------------------------------------------------------------------------------------------------------------------------------------------------------------------------------------------------------------------------------------------------------------------------------------------------------------------------------------------------------------------------------------------------------------------------------------------------------------------------------------------------------------------------------------------------------------------------------------------------------------------------------------------------------------------------------------------------------------------------------------------------------------------------------------------------------------------------------------------------------------------------------------------------------------------------------------------------------------------------------------------------------------------------------------------------------------------------------------------------------------------------------------------------------------------------------------------------------------------------------------------------------------------------------------------------------------------------------------------------------------------------------------------------------------------------------------------------------------------------------------------------------------------------------------------------------------------------------------------------------------------------------------------------------------------------------------------------------------------------------------------------------------------------------------------------------------------------------------------------------------------------------------------------------------------------------------------------------------------------------------------------------------------------------------------------------------------------------------------------------------------------------------------------------------------------------------------------------------------------------------------------------------------------------------------------------------------------------------------------------------------------------------------------------------------------------------------------------------------------------------------------------------------------------------------------------------------------------------------------------------------------------------------------------------------------------------------------------------------------------------------------------------------------------------------------------------------------------------------------------------------------------------------------------------------------------------------------------------------------------------------------------------------------------------------------------------------------------------------------------------------------------------------------------------------------------------------------------------------------------------------------------------------------------------------------------------------------------------aAGATGTGGCACCACACTTTCTACAATGAGCTTCGTGTCGCTCCCGAGGAGCACCCTGTTCTGTTGACGGAAGCACCTCTCAACCCTAAAGTGAATCGCGAGAAGATGACCCAGATCATGTTTGAGACGTTCAATGCTCCAGCCATGTACGTGGCTATCCAAGCCGTGCTCTCCCTGTATGCTTCCGGTCGTACCACTGGTATCGTTTTGGATTGCGGCGACGGCGTCAGTCACACCGTCCCCATCTACGAGGGCTATGCTCTGCCCCACGCTATCCAACGTCTCGACCTTGCGGGTCGCGACCTCACTGAATACATGATGCGCATTCTGACGGACCGAGGCTACAGCTTCACCACCTCGGCAGAACGCGAAATCGTCCGCAGCATCAAGGAGAAACTGTGCTACGTCGCACTGGACTACGAACAGGAGATGGCAACGTCGATGTCCTCATCCACT---CTTGAGAAGACCTACGAGCTTCCCGACGGCCAAGTCATCACCATTGGTAGCGAGCGCTTCCGCTGCCCAGAAGTGCTCTTCAACCCTGCTCTGCTTGGTATGGAGGCTGTT---------GGCGTGGATGACACCACATTCAACTCTATCATGAAATGTGACGTCGATATCCGTAAGGACTTGTACGGCAACATCGTGCTGTCTGGTGGTACCACCATGTTCGCCGGTATTGCGGACAGAATGAGCAAGGAGGTGACCAAGCTTGCTCCaTCCTCGATGAAGATCAAGGTGGTTGCTCCCCCAGAGCGCAAGTTCTCTGTCTGGATTGGTGGTTCCATTTTGGCGTCGTTGTCTACCTTT-----------------------------------------------------------------------------------TGACTGGGTCGGGGGCCGCTACTCCGTCTGCTCCGCCGTGGGAGTGCTCCCGCTCGCGCTGCAGTACGGCTTCGATCAGTGCGCGAGCTTCTTGGAGGGCGCGCACAGCATGGACGAGCACTTCCGGACC---GCGCCCTTCAAGAAGAACATGCCCGTGCTGATGGGACTGTTCTCCACGTGGAACAGCACCTTCCTCGGACACTCCAGCCGGGCCATTCTTCCGTACTGCCAGGCGCTTAGCAAGCTGGCGCCCCACATTCAGCAGGTGTCCATGGAGTCCAACGGTAAGAGCGTGGACATCAACGGCAACTGGATG---CCT---TTCAAAGCCGGAGAGATCGACTTTGGTGAGCCCGGCACCAACGGCCAGCACTCCTTCTACCAGCTCATCCACCAGGGCCGCATCGTGCCCGCCGAGTTCATCGGCATCATCCGCAGCCAACAGAGCGTCTACCTCAAGGGAGAG---ATCGTGAGCAACCACGACGAGCTGATGTGCAACTTCTTTGCGCAGGCCGACGCGCTCGCGGAGGGCAAGGACCCCGTCACGCTGCGCAGCGAGAACGTGCCCGACGCGCTCATCCCCCACAAGACCTTCACCGGCAACAGGCCGAGCATGAGCATCATGCTTCCAGAGCTC---AACGCGTACACGGTGGGGCAGCTGCTGTCGCtGTACGAGAACAGGATTGCTGTCCAGgGTTTCGTCTGGGGTGTgaac------------------------------------------------------------------------------------------------------------------------------------------------------------------------------------------------------------------------------------------------------------------------------------------------------------------------------------------------------------------------------------------------------------------------------------------------------------------------------------------------------------------------------------------------------------------------------------------------------------------------------------------------------------------------------------------------------------------------------------------------------------------------------------------------------------------------------------------------------------------------------------------------------------------------------------------------------------------------------------------------------------------------------------------------------------------------------------------------------------------------------------------------------------------------------------------------------------------------------------------------------------------------------------------------------------------------------------------------------------------------------------------------------------------------------------------------------------------------------------------------------------------
Bolbocoleon_piliferum     ----------------------------------------------------GCATGTCTAAGTATAA-ACTGC---TTATACG-G-T-GAAACTGCGAATGGCTCATTAAATCAGTTAGAGTTTATTTGATGGTA-CCTTACTACTCGG-ATAACCGTAGTAAAGCTACAGCTAATACGTGCGC-A-GATCCCAACTCAC--G-ACGGGACGTATTTATTAGATTCAAGGCCGA---CCGTG-C---TTGCACG---CTCTTGGT-GAATCATGGTAACTTCA-CGAATCGCA-TGGCCT-TGT--GCC--GGCGATGTTTCATTCAACTTTCTGCCCTATCAACTTTCGACGGTAGTATAGAGGACTACCGTGGTAGTAACGGGTGACGGAGAATTAGGGTTCGATTCCGGAGAGGGAGCC-TGAGAAACGGCTACCACATCTA-AGG-AAGGCAGCAGGCGCGCAAATTACCCAA-TCCTGACACAGGG--AGGTAGTGACA-------ATAAATATCAAT-ACTGGGCCTCAT--GGTCCGGTAATTGGAATGAGTACAATT-TAAATC-CCTYAACGAGGATCCATTGGAGGGCAAGTCTGGT-G--CCAGCAGCCGCGGTAATTCCAGCTCCAATAGCGTAAATTTAAGTTGTTGCAGTTAAAAAGCTCGTAGTTGGATTT-CGGGTGGGCAG-CGCT-GGTCTCCCA--TT-----GGGTT-AGTACTGGC--G-T--AGCCGGCCTTGC-TGTCGGGGA---CGGGC-TCCTGGGCTTCATTGC-TCGGGACTCG--------GA-ATCGGCGATGTTACTTT-GAGTAAA-TTAGAGTG-TTCAAAGCAAGCC--TACG-CT-CTGAATAT-AATAGCATGGGATAACAC-GACA--GGA-CTCTGG-CCTATCGT-GTTGGTCTGT-AG-GACC--GGAGTAATGATT-AAGAGGG-ACAG-TCGGGGGCATT-CGTATTCCATTGTCAGAGGTGAAATTCTTGGATTTATGGAAGACGAACATCTGCGAAA-GCA-TTTGCCAAGGATGTTTTC-ATTGATCAA-GAACGAAAGTTGGGGG-CTCGAAGACGATTAGATACCGTCGTAGTCTCAACCATAAACGATGCCGACTAGGGATTGGCGGGTG-TTTT--TTCG-ATGACCCCGCCAGCACCTC-ATGAGAAATCA--AA-GTTTTTGGGTTCCGGGGGGAGTATGGTCGCAAGGCTGAAACTTAAAGG-AATTGACGGAAGGGCACCACCAGGCGTGG--AGCCT-GCGGCTTAATTTGACTCAACACGG-GAAAACTTA-CCAGGTCCAGACATGG-GAAGGATTGACAGATTGATAGCTCTTTCTTGATTCTATGGG-TGGTGGTGCATGGCCGTTCTTAGTTGGTGGGTTGCCTTGTCAGGTTGATTCCGGTAACGAACGAGACCTCAGCCTGCTAAA-TAGTGA-CGTCT-GCTCCT-----GC--AGTC--GGGCC-ACTTCTTAGAGGGAC-TGTTGG-CGTCT---AGCCA-A-T-GGAAGTATGAGGCAATAACAGGTCTGTGA-TGC-CCTTAGATGTTCTGGGCCGCACG-CGCGCTACACTGATACGTTCAACAAG------TTC-----CTTG-GC-CGAAA-GG-TCCGGGTAATCTTC--GAAACCGTATCGTGATGGGGATAGAACATTGCAATTATTGTTCTTCAACGAGGAATGCCTAGTAAG-CGCGAGTCATCAACTCGCGTTGATTACGT-CCCTGCCCTTTGTACACACCGCCCGTCGCTCCTACCGATTGAAC-GTGCTGGTGAAGCGTTAGGACTGGACCGTTGGTTA---GG-TTCT--CCTGACCGGCAGTTCGG-GAATT-CGTTGAACCCTSC-CGTTTAGA---------------------------------------------------------------------------------------------------------------------------------------------------------------------------------------------------------------------------------------------------------------------------------------------------------------------------------------------------------------------------------------------------------------------------------------------------------------------------------------------------------------------------------------------------------------------------------------------------------------------------------------------------------------------------------------------------------------------------------------------------------------------------------------------------------------------------------------------------------------------------------------------------------------------------------------------------------------------------------------------------------------------------------------------------------------------------------------------------------------------------------------------------------------------------------------------------------------------------------------------------------------------------------------------------------------------------------------------------------------------------------------------------------------------------------------------------------------------------------------------------------------------------------------------------------------------------------------------------------------------------------------------------------------------------------------------------------------------------------------------------------------------------------------------------------------------------------------------------------------------------------------------------------------------------------------------------------------------------------------------------------------------------------------------------------------------------------------------------------------------------------------------------------------------------------------------------------------------------------------------------------------------------------------------TGCTAAaGATTTAGGTGTACCAATTGTAATGCATGATTATTTaaCagGTGGTTTTACAGCTAATACTTCATTAGCTCATTTCTGTCGTGCGAGTGGATTATTATTACATATTCACCGTGCAATGCATGCTGTAATTGATCGTCAACGTAGTCATGGTATTCATTTCCGTGTATTAGCGAAAGCTTTACGTTTATCTGGTGGTGACCATTTACATTCTGGTACTGTTGTAGGTAAATTAGAAGGGGAACGTGAAATTACATTAGGTTTCGTTGATTTAATGCGTGACGATTACGTTGAAAAAGATCGTAGTCGTGGTATTTATTTCACACAAGATTGGGTATCACTTCCAGGTACAATTCCAGTTGCTTCTGGTGGTATCCATGTTTGGCATATGCCTGCATTAGTTGAAATCTTTGGTGATGACGCTTGTTTACAGTTCGGTGGTGGTACTTTAGGACATCCTTGGGGTAACGCACCCGGAGCTGCTGCAAACCGTGTTGCACTAGAAGCTTGTACTCaagc----------------------------------------------------------------------------------------------------------------------------------------------------------------------------------------------------------------------------------------------------------------------------------------------------------------------------------------------------------------------------------------------------------------------------------------------------------------------------------------------------------------------------------------------------------------------------------------------------------------------------------------------------------------------------------------------------------------------------------------------------------------------------------------------------------------------------------------------------------------------------------------------------------------------------------------------------------------------------------------------------------------------------------------------------------------------------------------------------------------------------------------------------------------------------------------------------------------------------------------------------------------------------------------------------------------------------------------------------------------------------------------------------------------------------------------------------------------------------------------------------------------------------------------------------------------------------------------------------------------------------------------------------------------------------------------------------------------------------------------------------------------------------------------------------------------------------------------------------------------------------------------------------------------------------------------------------------------------------------------------------------------------------------------------------------------------------------------------------------------------------------------------------------------------------------------------------------------------------------------------------------------------------------------------------------------------------------------------------------------------------------------------------------------------------------------------------------------------------------------------------------------------------------------------------------------------------------------------------------------------------------------------------------------------------------------------------------------------------------------------------------------------------------------------------------------------------------------------------------------------------------------------------------------------------------------------------------------------------------------------------------------------------------------------------------------------------------------------------------------------------------------------------------------------------------------------------------------------------------------------------------------------------------------------------------------------------------------------------------------------------------------------------------------------------------------------------------------------------------------------------------------------------------------------------------------------------gcACTGCAGTACGGTTTTGACCAGTGCGAGCTGTNCCTGGAGGGTGCGCGGAGCATGGACGAGCACTTCCGGACG---GCGCCCTTCAACAAGAACCTGCCCGTGATGATGGGCCTCTTCAGTGTGTGGAATTCCACTTTCCTCGGCTACTCGTCGCGCGCCATCCTGCCCTACTGTCAAGCCCTCAGCAAGCTCGCACCCCACATCCAGCAGGTATCGATGGAGAGCAACGGCAAGGGAGTGGACATCAACGGGGCCAAGCTT---CCC---TTTGAGGCGGGAGAGATCGACTTTGGCGAGCCCGGCACAAACGGGCAGCACTCGTTCTACCAGCTCATCCACCAGGGCCGCGTCATCCCCGCAGAGTTCATCGGTGTCATCCGCTCGCAGCAGTCAGTGTACCTCAAGGGTGAG---ATCGTGAGCAACCACGACGAGCTGATGTGCAACTTCTTCGCGCAGGCGGATGCGCTTGCCCTCGGCAAGGACCCCGTCACGCTGCGCTCCGAGAACGTCCCCGATTCCCTCATCCCCCACAAGTCCTTCACCGGCAACCGGCCCAGCATGAGCGTCATGCTGCCCGAGCTC---AATGCCTTCTCTGTCGGCCAACTACTTGCCCTGTACGAGAACCGCGTGGCGGTGCAGGGCTTTATCTGGAACTTGAACTCCTTcgaccagtgg---------------------------------------------------------------------------------------------------------------------------------------------------------------------------------------------------------------------------------------------------------------------------------------------------------------------------------------------------------------------------------------------------------------------------------------------------------------GCGYGGTGCACGACcAACTGCATGGCTCCATTCGTCAAGGTCCTGAACGACAAGTTCGGAATTGTTAAGGGAACAATGACCACCACCCACTCTTACACTGGTGACCAGCGTCTGCTTGATGCTTCCCACCGCGATCTCCGCCGTGCTCGCGCTGCTGCGCTCAACATTGTGCCCACCACCACCGGTGCTGCTAAGGCTGTTGCACTTGTGCTGCCAGAGGTTGCTGGCAAGCTCAACGGTATCGCTCTGCGTATCCCCACCCCCACCGTGTCCATTGTGGACCTTGTTGTCCAGGTGGAGAAGAAGACCTTCGCTGAGGAGGTGAACGCTGCTTTCAGGGAGGCTTCAGAT---------------GGCCCAATGAAGGGAGTACTTGCTGTGACAAACGAGCCACTGGTGTCCATTGACTTCAAGGGAACATTCGTGTCCTCAACTGTGGACGAGTCTCTAACCATGGTTATGGGTGATGACATGGTCAAGATCGTTGCTTGGTACGA-------------------------------------------------------------------------------------------------------------------------------------------------------------------------------------------------------------------------------------------------------------------------------------------------------------------------------------------------------------------------------------------------------------------------------------------------------------------------------------------------------
Acrochaete_repens         ----------------------------------------------AGCCATGCATGTCTAAGTATAA-ACAG---TTTATACT-G-T-GAACCTGCGGAAGGATCA-ACCATCAGTTAGAGTTTATTTGATGGTA-CCACACTACTCGG-ATAACCGTAGTAAAGCTACAGCTAATACGTGCGT-A-ACTCCCGACTTCT--G-AAGGGACGTATTTATTAGATTCAAGGCCGA-C--CGTG-C---TTGCACG---TTTTTGGT-GAATCATGGTAACTTCA-CGAATCGCA-GGGC-TTGCC---CC--GGCGATGTTTCATTCAACTTTCTGCCCTATCAACTTTCGACGGTAGTATAGAGGACTACCGTGGTGGTAACGGGTGACGGAGGATTAGGGTTCGATTCCGGAGAGGGAGCC-TGAGAAACGGCTACCACATCCA-AGG-AAGGCAGCAGGCGCGCAAATTACCCAA-TCCTGACACAGGG--AGGTAGTGACA-------ATAAATATCAGT-TCTGGGCCAA--C-GGTCCGGTGATTGGAATGAGTACAATC-TAAACA-CCTTAACGAGGATCCATTGGAGGGCAAGTCTGGT-G--CCAGCAGCCGCGGTAATTCCAGCTCCAATAGCGTATATTTAAGTTGTTGCAGTTAAAAAGCTCGTAGTTGGATTT-CGGGTTGGCTT-CAGC-GGTCTCGC---TTT----GCGT-TTGTACTGCT--G-C--AGCCTTCCTTCT-TGTCGGGGA---CGGGC-CCACGGGCTTAATTGC-TTGGGGCCCG--------GA-GTCGACGATGTTACTTT-GAGTAAA-TTAGAGTG-TTCAAAGCAAGCC--TACG-CT-CTGAATAT-AATAGCATGGGATAACAC-GACA--GGA-CTCTGG-CCTATCGT-GTTGGTCTGT-AG-GACC--AGAGTAATGATT-AAGAGGG-ACAG-TCGGGGGCATT-CGTATTCCGTTGTCAGAGGTGAAATTCTTGGATTTACGGAAGACGAACATCTGCGAAA-GCA-TTTGCCAAGGATGTTTTC-ATTGATCAA-GAACGAAAGTTGGGGG-CTCGAAGACGATTAGATACCGTCGTAGTCTCAACCATAAACGATGCCGACTAGGGATTGGCGGGTG-TTTT-TTT-G-ATGACTCCGCCAGCACCTC-ATGAGAAATCA--AA-GTTTTTGGGTTCCGGGGGGAGTATGGTCGCAAGGCTGAAACTTAAAGG-AATTGACGGAAGGGCACCACCAGGCGTGG--AGCCT-GCGGCTTAATTTGACTCAACACGG-GAAAACTTA-CCAGGTCCAGACATAG-GAAGGATTGACAGATTGATAGCTCTTTCTTGATTCTATGGG-TGGTGGTGCATGGCCGTTCTTAGTTGGTGGGTTGCCTTGTCAGGTTGATTCCGGTAACGAACGAGACCGACGCCTGCTAAA-TAGTGA-CGTCT-GC---------TTT-TGCAGTCGAAC-GCTTCTTAGAGGGAC-TTGGGG-CGTTT---AGCT--CCA-GGAAGTCGTCGGCAATAACAGGTCTGTGA-TGC-CCTTAGATGTTCTGGGCCGCACG-CGCGCTACACTGATACGTTCAACGAG------CT------CCTTGGC-CGAAA-GG-TCCGGGTAATCTT-A-GAAACCGTATCGTGATGGGGATAGAACATTGCAATTTTTGTTCTTCAACGAGGAATGCCTAGTAAG-CGCGAGTCATCATCTCGCGTTGATTACGT-CCCTGCCCTTTGTACACACCGCCCGTCGCTCCTACCGATTGAAC-GTGCTGGTGAAGCGTTAGGACTGGAACTCCTAGCA---GG-CCT--CCTGCTCGCC-GTTTCGG-GAATTTCGTTGAACCCTCC-CGTTTAGAGGAAGGAGAAGTCGTAACAAGGTTTCCGTAG-GTGAA-CC-------------------------------------------------------------------------------------------------------------------------------------------------------------------------------------------------------------------------------------------------------------------------------------------------------------------------------------------------------------------------------------------------------------------------------------------------------------------------------------------------------------------------------------------------------------------------------------------------------------------------------------------------------------------------------------------------------------------------------------------------------------------------------------------------------------------------------------------------------------------------------------------------------------------------------------------------------------------------------------------------------------------------------------------------------------------------------------------------------------------------------------------------------------------------------------------------------------------------------------------------------------------------------------------------------------------------------------------------------------------------------------------------------------------------------------------------------------------------------------------------------------GAtTATCGTTTACTTATTATACaCCAGATTATCAAGTAAAAGATACTGATATTTTAGCAGCTTTTCGTATGACTCCTCAACCAGGGGTTCCTGCAGAAGAAGCTGGTGCAGCAGTTGCTGCTGAATCATCAACAGGTACTTGGACAACTGTATGGACAGATGGTTTAACATCTTTAGATCGTTATAAAGGTCGTTGTTATGACATTGAACCGTTA---GGAGAAGATGATCAATATATTGCATATATTGCGTATCCATTAGATTTATTTGAAGAAGGATCTGTTACAAATTTATTTACTTCAATTGTAGGTAACGTTTTTGGTTTTAAAGCTTTACGTGCTTTACGTTTAGAAGATTTACGTATTCCACCAGCTTATACTAAAACTTTCCAAGGACCACCACATGGTATTCAAGTTGAACGTGATAAATTAAATAAATATGGACGAGGTCTATTAGGTTGTACAATTAAACCAAAATTAGGTCTTTCAGCTAAAAATTATGGTCGTGCTGTtTACGAATGTTTACGTGGTGGTCTTGATTTTACAAAAGATGATGAAAACGTAAATTCTCAACCATTTATGCGTTGGCGTGATCGTTTCTTATTTACTGCTGAAGCAATTTATAAATCTCAGTCTGAAACTGGTGAAGTTAAAGGACATTATTTAAATGCTACAGCAGGAACATGTGAACAGATGATGGAACGTGCACAATTTGCTAAAGATTTAgGTGTTCCGATTGTTATGCATGACTATATCACTGGTGGTTTTACAGCTAATACTTCATTAGCACATTTCTGTCGTGCTAGTGGATTATTATTACATATTCACCGTGCAATGCACGCAGTTATCGATCGCCAACGTAATCACGGTATTCATTTCCGAGTATTAGCAAAAATTTTACGTATGTCTGGAGGTGATCATTTACATTCAGGTACAGTTGTAGGTAAATTAGAAGGTGAACGTGAAATTACTTTAGGTTTTGTTGACTTAATGCGTGATGATTACATTGAAAAAGATCGTAGTCGTGGTATTTACTTTACGCAAGATTGGGTTTCACTTCCTGGAACAATTCCAGTAGCTTCAGGTGGTATCCATGTATGGCATATGCCAGCATTAGTTGAAATTTTTGGTGATGATGCATGTTTACAATTTGGTGGTGGAACATTAGGACATCCATGGGGTAATGCTCCAGGAGCTGCTGCAAATCGTGTTGCTTTAGAAGCTTGTACACAAGCTCGAAATGAAGGACGTGATTTAGCTGCTCAAGGTGGTGACGTTATCCGTGC----------------------------------------ATGCCGAAGATCGCCCATTACCGCAACTACGGGAAGACCTTCAAGAAGCCTCGTCGTCCATATGAGAAGGAACGTTTGGACGCTGAGCTGAAGCTTGTGGGAGAGTATGGGCTACGGAACAAGCGTGAGCTATGGCGTGTGCAAATGCAGCTTTCCAAGATTAGGAATGCAGCACGTACACTGCTGACGCTTGAAGAGCGCGACTCTCGCCGTATTTTCCAGGGAAATGCGCTTCTTAGGCGTATGTACCGTTATGGGCTGCTGGAC---GAGTCCCAGAAGGGCCTGGATTATGTCCTGGCTCTGCAGCCATCTGACTTCCTTGAGCGCAGATTGCAAACACTTGTGTTCAAGCTCGGGCATGCTAAGTCCATCCACCACGCTAGAGTG---------------------------------------------------------------------------------------------------------------------------------------------------------------------------------------------------------------------------------------------------------------------------------------------------------------------------------------------------------------------------------------------------------------------------------------------------------------------------------------------------------------------------------------------------------------------------------------------------------------------------------------------------------------------------------------------------------------------------------------------------------------------------------------------------------------------------------------------------------------------------------------------------------------------------------------------------------------------------------------------------------------------------------------------------------------------------------------------------------------------------------------------------------------------------------------------------------------------------------------------------------------------------------------------------------------------------------------------------------------------------------------------------------------------------------------------------------------------------------------------------------------------------------------------------------------------------------------------------------------------------------------------------------------------------------------------------------------------------------------------------------------------------------------------------------------------------------------------------------------------------------------------------------------------------------------------------------------------------------------------------------------------------------------------------------------------------------------------------------------------------------------------------------------------------------------------------------------------------------------------------------------------------------------------------------------------------------------------------------------------------------------------------------------------------------------------------------------------------------------------------------------------------------------------------------------------------------------------------------------------------------------------------------------------------------------------------------------------------------------------------------------------------------------------------------------------------------------------------------------------------------------------------------------------------------------------------------------------------------------------------------TTTGCATTTTGGGACTGGGTAGGTGGCCGATACTCCGTGTGCAGTGCCGTTGGCATTCTGCCTCTTGCACTGCAGTATGGTTTCCCTCAGTGCGAGCTGTTCCTGGAGTGTGCACACAGCATGGATGAGCATTTCCGCACC---GCCCCTTTCCATGAAAATTTACCAGTAATGATGGGACTGTTCAGCCTCTGGAACTCCACATTCCTTGGCTATTCCTCCAGGGCAATCCTTCCTTACTGCCAGGCTCTCAGCAAGCTGCCACCACACATCCAGCAGGTTGCTATGGAGAGCAATGGCAAGGGAGTGGACATCAACGGCCAAGCCCTG---CCT---TACAAGGCTGGAGAAGTGGACTTTGGTGAGCCTGGAACAAACGGCCAGCACTCGTTCTACCAGCTCATTCACCAGGGCCGCCCTGTACCCGCTGAGTTCATCGGTGTCGTTCGTTCCCAACAGTCTGTGTACCTCAAGGGTGAG---ATTGTGAGCAACCACGATGAGCTCATGTGCAACTTCTTCGCACAAGCAGATGCTTTAGCTGTTGGAAAGAGCCCCGTGGAACTGCGATCGGAGAATGTACCCGATAGCCTGATCCCGCACAAGACCTTCACAGGCAACCGCCCTTCCATGAGCATTATGCTGCCAGAGCTG---AATGCATACACTGTTGGGCAGCTGCTGTCTCTGTACGAGAATCGAATCGCTGCGCAGGGCTTTGTGTGGAACATCAACTCCTTTGACCAGTGG--------------------------------------------------------------------------------------------------------------------------------------------------------------------------------------------------------------------------------------------------------------------------------------------------------------------------------------------------------------------------------------------------------------------------------------------------------------TGCGYGGTGCACGACcAACTGCATGGCTCCATTCGTCAAGGTCCTGAACGACAAGTTCGGAATTGTTAAGGGAACAATGACCACCACCCACTCTTACACTGGTGACCAGCGTCTGCTTGATGCTTCCCACCGCGATCTCCGCCGTGCTCGCGCTGCTGCGCTCAACATTGTGCCCACCACCACCGGTGCTGCTAAGGCTGTTGCACTTGTGCTGCCAGAGGTTGCTGGCAAGCTCAACGGTATCGCTCTGCGTATCCCCACCCCCACCGTGTCCATTGTGGACCTTGTTGTCCAGGTGGAGAAGAAGACCTTCGCTGAGGAGGTGAACGCTGCTTTCAGGGAGGCTTCAGAT---------------GGCCCAATGAAGGGAGTACTTGCTGTGACAAACGAGCCACTGGTGTCCATTGACTTCAAGGGAACATTCGTGTCCTCAACTGTGGACGAGTCTCTAACCATGGTTATGGGTGATGACATGGTCAAGATCGTTGCTTGGTACGAcaacgaRtgg---------------------------------------------------ggcgtKgCCAACACGTGCGCCACCCTGGATGAGGGATCGGCAGAAGGATCCCTCAAGCAGGGCACCTACGCTCTCTCGCAATTCTGCATGGAGCCCACCAAGTTCACTGTTAAGGAGGAG------TCCCAGTTCAAGGGAGGCGTCACTGAGTTCGTGAACACCAAGCTCATGACCCGTCTGACATACACCCTGGACCAGATGTCCGGCACAATGACAGTTGGCGCAGGAGGCTCCATCTCCCTC---AAGGAGGAAGATGGTCTTGACTACCAGGCAACCACAGTTCAGCTGCCAGGAGGTGAGCGTGTGCCTTTCCTGTTCACCATCAAGGAGCTCGAGGCCAAGGGCGGTGAGTTCACCGTACCATCCTACCGTGGCGCCACATTCCTTGACCCCAAGGGCCG-------------------
Ulva_intestinalis         ---CTGGTTGATCCTGCCAGTAGTCATATGCTTGTCTCAAAGATTAAGCCATGCATGTCTAAGTATAA-ACAG---TTTATACT-G-T-GAAACTGCGAATGGCTCATTAAATCAGTTAGAGTTTATTTGATGGTA-CCACACTACTCGG-ATAACCGTAGTAAAGCTACAGCTAATACGTGCGT-A-ACTCCCGACTCAC--G-AAGGGACGTATTTATTAGATTCAAGACCGA---CCGTG-C---TTGCACG---TCTTTGGT-GAATCATGGTAACTTCA-CGAATCGCA--GGG-TTTAC--CCC--GGCGATGTTTCATTCAACTTTCTGCCCTATCAACTTTCGACGGTTGTATAGAAGACTACCGTGGTGGTAACGGGTGACGGAGGATTAGGGTTCGATTCCGGAGAGGGAGCC-TGAGAAACGGCTACCACATCCA-AGG-AAGGCAGCAGGCGCGCAAATTACCCAA-TCCTGACACAGGG--AGGTAGTGACA-------ATAAATATCAAT-TCTGGGCCACT--TGGTCCGGTAATTGGAATGAGTACAATG-TAAACG-CCTTAACGAGGATCCATTGGAGGGCAAGTCTGGT-G--CCAGCAGCCGCGGTAATTCCAGCTCCAATAGCGTATATTTAAGTTGTTGCAGTTAAAAAGCTCGTAGTTGGATTT-CGGGTGGGACG-CAGC-GGTCTCGCA--T------TGCGTTTG-TACTGC----TGCAGCCCTCCTTCT-TGCCGGGGG---CGGCC-CTCCGGACTTTACTGT-CTGGGGGTCA--------GA-ATCGGCGATGTTACTTT-GAGTAAA-TTAGAGTG-TTCAAAGCAAGC--TTACG-CT-CTGAATAT-AATAGCATGGGATAACAC-GACA--GGA-CTCTGG-CCTATCGT-GTTGGTCTAT-AG-GACC--AGAGTAATGATT-AAGAAGG-ACAG-TCGGGGGCATT-CGTATTCCGTTGTCAGAGGTGAAATTCTTAGATTTACGGAAGACGAACATCTGCGAAA-GCA-TTTGCCAAGGATGTTTTC-ATTGATCAA-GAACGAAAGTTGGGGG-CTCGAAGACGATTAGATACCGTCGTAGTCTCAACCATAAACGATGCCGACTAGGGATTGGCGGGTG-TTTT-TTT-G-ATGACTCCGCCAGCACCTC-ATGAGAAATCA--AA-GTTTTTGGGTTCCGGGGGGAGTATGGTCGCAAGGCTGAAACTTAAAGG-AATTGACGGAAGGGCACCACCAGGCGTGG--AGCCT-GCGGCTTAATTTGACTCAACACGG-GAAAACTTA-CCAGGTCCAGACATAG-GAAGGATTGACAGATTGAGAGCTCTTTCTTGATTCTATGGG-TGGTGGTGCATGGCCGTTCTTAGTTGGTGGGTTGCCTTGTCAGGTTGATTCCGGTAACGAACGAAACCTCAGCCTGCTAAA-TAGTGA-CGATT-GCTGCG-----GC--AGTCG--CG-C-GCTTCTTAGAGGGAC-TGTTGG-CGTCT---AGCCA-A-T-GGAAGTATGAGGCAATAACAGGTCTGTGA-TGCTCCTAAGATGTTCTGGGCCGCACG-CGCGCTACACTGATACGTTCAACGAG------CT------CCTTGAC-CGAGA-GG-CCCGGGTAATCTT-T-GAAACCGTATCGTGATGGGGATAGAACATTGCAATTATTGTTCTTCAACGAGGAATGCCTAGTAAG-CGCGAGTCATCATCTCGCGTTGATTACGT-CCCTGCCCTTTGTACACACCGCCCGTCGCTCCTACCGATTGAAC-GTGCTGGTGAAGCGTTAGGACTGGAACCTTGGGC--C-GG-TCT--CCTGCCCATGGTTTC-GG-GAATTTCGTTGAACCCTCC-CGTTTAGAGGAAGGAGAAGTCGTAACAAGGTCTCCG-TG-GTGAA-CCTGCAG----------------------------------------------------------------------------------------------------------------------------------------------------------------------------------------------------------------------------------------------------------------------------------------------------------------------------------------------------------------------------------------------------------------------------------------------------------------------------------------------------------------------------------------------------------------------------------------------------------------------------------------------------------------------------------------------------------------------------------------------------------------------------------------------------------------------------------------------------------------------------------------------------------------------------------------------------------------------------------------------------------------------------------------------------------------------------------------------------------------------------------------------------------------------------------------------------------------------------------------------------------------------------------------------------------------------------------------------------------------------------------------------------------------------------------------------------------------------------GGTACTGGCTTTAAAGCTGGTGTAAAAGATTACCGTTTAACTTATTACACGCCTGATTATCAAGTAAAAGATACTGATATTTTAGCAGCGTTTCGTATGACTCCTCAACCAGGAGTACCAGCAGAAGAAGCAGGTGCAGCTGTTGCTGCTGAATCATCAACAGGTACTTGGACAACTGTATGGACTGATGGTTTAACATCTTTAGATCGTTACAAAGGTCGTTGTTACGATATTGAACCATT---AGGAGAAGATGATCAATATATTGCTTACATTGCTTATCCTTTAGATTTATTTGAAGAAGGATCAGTTACAAACTTATTTACTTCAATTGTAGGTAACGTTTTTGGTTTTAAAGCTTTACGTGCTTTACGTTTAGAAGATTTACGTATTCCACCAGCTTATGTTAAAACATTCCAAGGTCCACCTCATGGTATTCAGGTTGAACGTGACAAATTAAATAAATATGGTCGTGGTTTATTAGGTTGTACAATTAAACCAAAATTAGGTCTTTCAGCTAAAAACTATGGACGTGCTGTTTATGAATGTTTACGAGGTGGTCTTGATTTTACAAAAGATGATGAAAACGTAAACTCACAACCTTTTATGCGTTGGCGTGACCGTTTCTTATTTGTTGCTGAAGCAATTTATAAATCTCAATCTGAAACTGGTGAGGTTAAAGGACATTACTTAAATGCAACGGCAGGTACATGTGAAGAAATGATGGAACGTGGTCAATTTGCTAAAGATTTAGGTGTTCCAATTGTTATGCATGACTATATTACTGGTGGTTTTACAGCTAACACTACATTATCTCGTTTCTGTCGTGCTAGTGGATTATTATTACATATTCACCGTGCCATGCACGCTGTTATTGACCGTCAACGTAATCACGGTATTCACTTCCGAGTATTAGCGAAGATTTTACGTATGTCAGGTGGTGACCACTTACACTCAGGAACAGTAGTAGGTAAATTAGAAGGTGAACGTGAAATTACTTTAGGTTTCGTTGACTTAATGCGTGATGACTATATTGAAAAAGATCGTAGTCGTGGTATTTACTTTACTCAAGATTGGGTTAGTTTACCTGGTACAATGCCTGTAGCTTCGGGTGGTATTCACGTTTGGCATATGCCGGCATTAGTTGAAATTTTTGGTGATGATGCATGTTTACAATTCGGTGGTGGTACATTAGGACACCCTTGGGGTAACGCTCCAGGAGCCGCTGCAAACCGTGTAGCTTTAGAAGCTTGTACACAAGCTCGAAACGAAGGACGCGATTTAGCATCTGAAGGTGGTGATGTAATTCGTGCTGCTTGTAAATGGAGCCCTGAATTAGCTGCAGCTTGTGAANNNNNNANGNTcGNCCatTAtCGCAATTATGgtAaaACatTCAAGAAGCCcCgCCgTCCGTAcGAGAAGGAGCGGTTGGACGCGGAGCTGAAGtTGGTAGGtGAATACGGCCTcCGCAACAAGcGTGAGcTtTGGcGTGTGCAGATGCAGcTGTCAAAGATCAGGAaTGcTGCgCGAACGcTTaTCACTCTCGAGGAGCGGGATcCCCGGCGGATTTTCCAGGGCAACGCTcTGTTGAAGcGTATGTACCGtTACGGTcTTYTGGAC---GAGTCGCAAAAAGGTNTGGATTANGTATTGGCTNTGCAGCCTTCAGATTTCCTTGAGCgCCGGCTCCNGACTNTAGTcTtCAAGCTGGGACACGCAAAGTtTATCCACCATGNGCNTGNGCTANTTCTCCAGCGNCATATACGAGTTGGGAAGCAGCTCGTCAANGTGCcTTcTTTCCTNGTCCGTGTGGACAGTNaGAAGCaCATTGAttTTgCGCTCCGatGTCCGYTCgNNgGcGgCCGcCCCNGCCGNNgAAgCNGGNcaNNN------------------------------------------------------------------------------------------------------------------------------------------------------------------------------------------------------------------------------------------------------------------------------------------------------------------------------------------------------------------------------------------------------------------------------------------------------------------------------------------------------------------------------------------------------------------------------------------------------------------------------------------------------------------------------------------------------------------------------------------------------------------------------------------------------------------------------------------------------------------------------------------------------------------------------------------------------------------------------------------------------------------------------------------------------------------------------------------------------------------------------------------------------------------------------------------------------------------------------------------------------------------------------------------------------------------------------------------------------------------------------------------------------------------------------------------------------------------------------------------------------------------------------------------------------------------------------------------------------------------------------------------------------------------------------------------------------------------------------------------------------------------------------------------------------------------------------------------------------------------------------------------------------------------------------------------------TACAATGAGCTCCGCGTCGCTCCAGAGGAACATCCTATCCTGTTGACCGAGGCACCCATGAATCCTAAGGTCAATCGTGAGAAGATGACGCAGATCATGTTTGAGACGTTCAACGCACCAGCTATGTATGTACAAATTCAGGCTGTGCTTTCTCTATATGCATCAGGACGTACAACGGGAATTGTCCTGGACTGTGGTGATGGTGTCAGTCACACGGTTCCAATTTATGAAGGATATGCAATGCCGCATGCAATTATGCGTTTGGATCTGGCGGGCCGGGATCTCACAGAGTACATGATGAGAATTCTGACAGATCGCGGGTACAGCTTCACAACATCTGCTGAACGTGAAATTGTACGGGACATTAAAGAGAAGCTGTGCTATGTGGCATTAGACTTTGAGCAAGAGATGGCCACATCCATGTCGAGCTCTACA---TTGGAGAAGACGTATGAGCTGCCAGATGGCCAAGTAATCACCGTGGGCAGTGAACGCTTCAGATGTCCGGAAGTCCTCTTCAATCCCGCTCTGCTGGGCATGGAGGCAGTT---------GGGGTTCAGGAAACATCCTTCAACTCCATTATGAAATGTGATGTTGACATTCGGAAAGACCTATATGGCAACATTGTTTTGTCAGGAGGAACCACAATGTTTGCTGGAATTGCTGACCGAATGAGCAAAGAAGTTAGTGCTATGTCTCCATCATCCATGAAAGTCAAAGTTGTCGCACCTCCAGAGCGCAAGttTTCTGTATGGATTGGNGGATCTaTcCttgcttcgctgtc----------------------------------------------------------------------------------------tggGAcTGGGTCGGCGGCCGGTACTCCGTGTGCTCCGCTGTCGGCATCCTGCCGCTCGCGCTGCAGTAtGGCTTCAACCAGTGCGAGCTCTTCCTGGAGGGCGCGCACAGCATGGACGAGCACTTCCGCACC---GCGGCCTTCCAtGAGAACATTCCCGTCATGATGGGCCTCTTCAGTGTCTGGAACTCCACCTTCCTCGGCTACTCCTCCCGCGCCATCCTGCCGTACTGCCAGGCCCTCAGCAAGCTCCCCCCTCACATCCAACAGGTGGCGATGGAGAGCAACGGCAAGGGCGTCGACATCAACGGCAAGGCGCTG---CCG---TACAAGGCTGGAGAGGTCGACTTTGGCGAGCCCGGCACCAACGGCCAGCACTCGTTCTACCAGCTCATTCACCAGGGCCGGCCGGTCCCGGCCGAGTTCATCGGCGTCGTGCGCTCGCAGCAGTCGGTGTACCTCAAGGGCGAG---ATCGTCAGCAACCACGACGAGCTCATGTGCAAYTTCTTCGCGCAGGCTGACGCCCTCGCCATCGGCAAGGCGCCCGTCGAGCTGCGCAGCGAGAACGTGCCAGACATGCTCATCCCGCACAAGACTTTCACCGGCAACCGGCCGTCCATGAGCATCATGCTGCCGGAGCTC---AATGCATACACCGTTGGCCAGCTGCTCGCACTGTACGAGGACCGCATCGCTGTCCAGGGTTTCATCTGGAATATCAACTCCtTC------------------------------------------------------------------------------------------------------------------------------------------------------------------------------------------------------------------------------------------------------------------------------------------------------------------------------------------------------------------------------------------------------------------------------------------------------------------------------tgcacGACYAACTGCATGGCTCCCTTCGTCAAGGTCCTGAACGACAAGTTCGGCATTGTTAAGGGCACAATGACCACCACCCACTCCTACACCGGCGACCAGCGCTTGCTCGACGCTTCCCACCGCGACTTGCGCCGCGCTCGCGCTGCTGCGCTCAACATCGTCCCTACCACCACCGGTGCTGCCAAGGCTGTCGCCCTTGTCCTCCCCGAAGTCAAGGGCAAGCTCAACGGCATTGCGCTCCGCGTKCCCACCCCCACCGTCTCCATTGTCGACCTTGTCRTCCAGACCGAGAAGAAGACTTTCGCTGAGGAGGTGAATGCTGCTTTCAAGGAGGCTTCCGAA---------------GGCCCCATGAAGAACATCCTCGAGATCACTGACAAGCCCCTTGTGTCCATTGACTTCAAGGGCACATTCCAATCCTCCACGATTGATGCTTCCCTCACCATGGTCATGGGCGATGACATGGTCAAGGTTGTTGCTTGGTACGACAACGARTGG--------------------------TGACCTACTGCAGATCAAGGGCACAGGCCGTGCCAACGCCTGCCCCACCCTGGAGGAGACCAACGGCAGCGTGTCCCTCAAGCCCGGCAACTACAAGCTGGACCGCTTCTGCATGGAGCCCAGCAAGATCACCGTCAAGGAGGAG------TCCCAGTTCAAGGGTGGCGTCACCGAGTTCGTGAACACAAAGCTGGTGACACGGCTCACGTACACCCTGGACCAGATGTCCGGCACCGTCACCATCGGCCCCGGTGGCTCCATCTCACTC---AAGGAGGAGGACGGACTTGACTACCAGGCTACCACCGTGCAGCTCCCAGGTGGCGAGCGTGTTCCTTTCCTGTTCACAGTGAAGGAGCTTGAGGCTAAGGGAGGTGAGTTCACCGTTCCATCCTACCGTGGTGCTACCTTCCTCGACCCCAAGGGCCGTGGTGGCTC----------
Ulva                      ---------------------------------------------------------------------------------------------------------------------------------------------------------------------------------------------------------------------------------------------------------------------------------------------------------------------------------------------------------------------------------------------------------------------------GGAGAGGGAGCC-TGAGAAACGGCTACCACATCCA-AGG-AAGGCAGCAGGCGCGCAAATTACCCAA-TCCTGACACAGGG--AGGTAGTGACA-------ATAAATATCAAT-TCTGGGCCA-CA-TGGTCCGGTAATTGGAATGAGTACAATG-TAAACG-CCTTAACGAGGATCCATTGGAGGGCAAGTCTGGT-G--CCAGCAGCCGCGGTAATTCCAGCTCCAATAGCGTATATTTAAGTTGTTGCAGTTAAAAAGCTCGTAGTTGGATTT-CGGGTGGGACG-CAGC-GGTCTCGCA--TT------GCGTTTG-TACTGCT----GCAGCCCTCCTTCT-TGCCGGGGG---CGGCC-CTTCGGACTTCACTGT-CTGGGGGTCA--------GA-ATCGGCGATGTTACTTT-GAGTAAA-TTAGAGTG-TTCAAAGCAAGCT--TACG-CT-CTGAATAT-AATAGCATGGGATAACAC-GACA--GGA-CTCTGG-CCTATCGT-GTTGGTCTAT-AG-GACC--AGAGTAATGATT-AAGAGGG-ACAG-TCGGGGGCATT-CGTATTCCGTTGTCAGAGGTGAAATTCTTGGATTTACGGAAGACGAACATCTGCGAAA-GCA-TTTGCCAAGGATGTTTTC-ATTGATCAA-GAACGAAAGTTGGGGG-CTCGAAGACGATTAGATACCGTCGTAGTCTCAACCATAAACGATGCCGACTAGGGATTGGCGGGTG-TTTT-TTT-G-ATGACCCCGCCAGCACCTC-ATGAGAAATCA--AA-GTTTTTGGGTTCCGGGGGGAGTATGGTCGCAAGGCTGAAA---------------------------------------------------------------------------------------------------------------------------------------------------------------------------------------------------------------------------------------------------------------------------------------------------------------------------------------------------------------------------------------------------------------------------------------------------------------------------------------------------------------------------------------------------------------------------------------------------------------------------------------------------------------------------------------------------------------------------------------------------------------------------------------------------------------------------------------------------------------------------------------------------------------------------------------------------------------------------------------------------------------------------------------------------------------------------------------------------------------------------------------------------------------------------------------------------------------------------------------------------------------------------------------------------------------------------------------------------------------------------------------------------------------------------------------------------------------------------------------------------------------------------------------------------------------------------------------------------------------------------------------------------------------------------------------------------------------------------------------------------------------------------------------------------------------------------------------------------------------------------------------------------------------------------------------------------------------------------------------------------------------------------------------------------------------------------------------------------------------------------------------------------------------------------------------------------------------------AGGTACTGGCTTTAAAGCTGGTGTAAAAGATTACCGTTTAACTTATTACACGCCTGATTATCAAGTAAAAGATACTGATATTTTAGCAGCGTTTCGTATGACTCCTCAACCAGGAGTACCAGCAGAAGAAGCAGGTGCAGCTGTTGCTGCTGAATCATCAACAGGTACTTGGACAACTGTATGGACTGATGGTTTAACATCGTTAGATCGTTATAAAGGTCGTTGTTACGATATTGAACCATTA---GGAGAAGACGATCAATATATCGCTTATATTGCTTATCCTTTAGACTTATTTGAAGAAGGATCAGTTACAAACTTATTTACTTCAATTGTAGGTAACGTTTTTGGTTTTAAAGCTTTACGTGCTTTACGTTTAGAAGATTTACGTATTCCACCAGCTTATGTTAAAACATTCCAAGGTCCACCTCATGGTATCCAAGTTGAACGTGATAAATTAAACAAATACGGTCGTGGTTTATTAGGTTGTACAATTAAACCAAAATTAGGTCTTTCAGCTAAAAACTATGGACGTGCTGTTTATGAATGTTTACGAGGCGGTCTTGATTTTACAAAAGATGATGAAAACGTAAACTCACAACCTTTCATGCGTTGGCGTGATCGTTTCTTATTTGTTGCTGAAGCAATTTATAAATCTCAATCTGAAACTGGTGAGGTGAAAGGACATTACTTAAATGCAACAGCAGGTACATGTGAAGAAATGATGGAACGTGGTCAATTTGCTAAAGATTTAGGTGTTCCAATTGTTATGCATGACTATATTACTGGTGGTTTTACAGCTAACACTTCATTATCTCGTTTCTGTCGTGCTAGTGGATTATTATTACATATTCACCGTGCTATGCACGCTGTTATTGATCGTCAACGTAATCACGGTATTCACTTCCGAGTATTAGCGAAAATTTTACGTATGTCAGGTGGTGACCACTTACACTCAGGAACAGTAGTAGGTAAATTAGAAGGTGAACGTGAAATTACTTTAGGTTTCGTTGACTTAATGCGTGATGACTACATTGAAAAAGATCGTAGTCGTGGTATTTACTTTACTCAAGATTGGGTTAGTTTACCTGGTACAATGCCTGTAGCGTCAGGTGGTATTCACGTGTGGCACATGCCTGCATTAGTTGAAATCTTTGGTGATGATGCATGTTTACAATTCGGTGGTGGTACATTAGGACACCCTTGGGGTAACGCTCCAGGAGCCGCTGCAAACCGTGTAGCTTTAGAAGCTTGTACACAAGCCCGAAACGAAGGGCGTGATTTAGCGTCTGAAGGCGGTGATGTAATTCGTGCTGCTTGTAAATGGAGTCCTGAATTAGCTGCAGCTTGTG-----------------------------------------------------------------------------------------------------------------------------------------------------------------------------------------------------------------------------------------------------------------------------------------------------------------------------------------------------------------------------------------------------------------------------------------------------------------------------------------------------------------------------------------------------------------------------------------------------------------------------------------------------------------------------------------------------------------------------------------------------------------------------------------------------------------------------------------------------------------------------------------------------------------------------------------------------------------------------------------------------------------------------------------------------------------------------------------------------------------------------------------------------------------------------------------------------------------------------------------------------------------------------------------------------------------------------------------------------------------------------------------------------------------------------------------------------------------------------------------------------------------------------------------------------------------------------------------------------------------------------------------------------------------------------------------------------------------------------------------------------------------------------------------------------------------------------------------------------------------------------------------------------------------------------------------------------------------------------------------------------------------------------------------------------------------------------------------------------------------------------------------------------------------------------------------------------------------------------------------------GCGGTGGTTTGTGATAACGGGTCAGGTGTTGTGAAGGCAGGTTTTGCTGGTGATGATGCTCCACGCTCTATCTTCCCGTCCATTGTCGGCAGACCAAGGCATCAAGGCGTCATGGTTGGCATGGGACAAAAGGATGCCTATGTTGGCGAAGAAGCGAATGCCAAGCGCGGTATTCTCGCTCTTAAGTATCCAATCGAGCACGGAATTGTGACGGATTGGGATGACATGGAGAAGATTTGGCACCACACCTTCTACAATGAACTTCGAGTGGCTCCTGAGGAGCACCCGATTCTGTTGACAGAAGCCCCAATGAACCCCAAGTTGAATCGCGAGAAAATGACCCAGCTTATGTTTGAAACCTTCAATGCCCCTGCAATGTATGTTCAAATTCAGGCTGTGCTCTCTTTATATGCGTCAGGACGCACAACAGGCATTGTTCTTGACTGCGGGGATGGTGTCAGCCACACTGTTCCAATATATGAAGGTTATGCAATGCCACATGCTATTCAGCGCCTGGATCTTGCTGGACGTGATCTGACTGAGTACATGATGCGCATTCTGACAGACCGTGGTTATAGCTTCACCACGTCAGCTGAACGTGAAATTGTTCGGGACATAAAAGAAAAGCTGTGTTATGTGGCGCTGGATTATGAACAGGAGATGGCCACATCGATGTCCAGCTCAACT---TTGGAAAAGACATATGAACTTCCCGACGGGCAAGTTATTACAGTTGGAAGTGAAAGGTTCCGATGTCCTGAAGTCCTCTTCAACCCTGCTCTTCTTGGCATGGAGGCTGTG---------GGCGTGCATGACACCACATTCAATTCAATAATGAAGTGTGATGTTGACATCCGAAAGGATCTTTATGGGAATATTGTTCTATCTGGTGGTACGACAATGTTTGCTGGCATTGCTGACCGCATGAGCAAGGAAGTCAGTGCTTTAGCACCATCATCAATGAAGATTAAAGTTGTTGCACCCCCGGAACGCAAATTCTCAGTATGGATTGGTGGTTCAATTCTTGCATCCTTATCTACCTTTCAACAG---ATGTGGATATCCAAGGCGGAGTATGATGAGTCTGGCCCTTCAATCGTGCACAGGAAGTGCTTTTTTGCGTTCTGGGACTGGGTTGGCGGCCGGTACTCGGTGTGCTCCGCCGTCGGCATCCTGCCGCTCGCGCTGCAGTACGGCTTCAACCAGTGCGAGCTCTTCCTGGAGGGTGCACATAGCATGGACGAACACTTCCGCACC---GCCGAGTTCCATGAGAACATCCCCGTCATGAAGGGCCTCTTCAGCGTCTGGAACTCGACATTCCTCGGCTACTCCTCCCGCGCCGTCCTGCCCTACTGCCAGGCGCTCAGCAAGCTGCCCCCGCACATCCAGCAGGTGGCGATGGAGAGCAATGGCAAGGGTGTGGATATCAACGGGCAGCCGCTG---CCG---TACAAGGCGGGCGAGGTTGACTTTGGCGAGCCCGGCACGAATGGCCAGCACTCGTTCTACCAGCTCATCCACCAGGGGCGCCCTGTGCCAGCAGAGTTCATTGGCGTTGTGCGCTCACAGCAGTCGGTATACCTCAAGGGCGAG---ATCGTGAGCAATCACGATGAGCTGATGTGCAACTTCTTCGCACAGGCTGACGCGCTCGCCATTGGCAAGGCGCCCATCGAGCTGCGTAGCGAGAACGTGCCAGACATGCTCATTCCGCACAAGACGTTCACCGGAAACCGGCCGTCCATGAGCATCATGCTGCCGGAGCTC---AACGCGTACACTGTCGGCCAGTTGCACGCGCTGTATGANGACCGCATCGCCGTGCAGGGCTTTATCTGGAATATTAATTCCTTCGACCAGTGGGGGATCAATGGGTTCGGCCGCATTGGTCGTCAATTCCTCCGCTGCTGGCACGGACGCAGGGGAG--TCTCTCCTCGAGGTCGTCTGCATCAACGACTCCGGTGGCCCCAAGCAGGCATCCCATcTGCTGAAGTATGACTCCACATACGGCACcTTCGACGCTGATGTTCAGATCGCTGACGATGGC---ATCACCGTTGACGGCAAGCCCATCCGCGTTGTGTCCAACCGCGACCCAACCCAGCTTCCCTGGGCCGAGATGGGCGTTGACCTGGTCATTGAAGGTACCGGTGTCTTCGTCGACGAGGCTGGTGCCGGCAAGCATCTTGAGGCTGGCGCCAAGAAGGTCGTCATCACTGCTCCCGGCAAGGGT---AATATCCCCACCTTCGTCATGGGCGTGAACGCTGAAGACTACAAGCACGAGTACCCC---ATCATTTCCAACACTTCATGCACCACCAACTGCATGGCTCCCTTCGTCAAGGTCCTCGACGACAAGTTCGGCATCGTGAAGGGCACAATGACCACCACCCACTCCTACACCGGCGACCAGCGCCTGCTCGACGCTTCCCACCGCGACCTTCGCCGTGCGCGCGCTGCTGCGCTTAACATCGTCCCCACCACCACCGGTGCTGCTAAGGCTGTTGCGCTTGTCTTGCCCGAGGTGAAGGGCAAGCTCAACGGCATTGCTCTCCGTGTCCCGACCCCCACAGTCTCCATTGTCGACCTGGTCATCCAGACCGAGAAGAAGACTTTCGCTGAGGAGGTCAACGCCGCGTTCAAGGAGGCTTCCGAG---------------GGCCCCATGAAGAACATCCTCGAAATCACCGACAAGCCCCTCGTGTCCATCGACTTCAAGGGCACCTTCCAGTCCTCCACCATCGACGCTTCCCTCACCATGGTTATGGGTGACGACATGGTCAAGGTCGTGGCTTGGTATGACAACGAGTGG------------------------------------------------------------AACACGTGCGCTACCCTGGACGAGACCACAGGCGGTCCTTCCCTGAAGGCCGGCAACTACAAGCTCGAGCGCTTCTGCATGGAGCCCACCAAATTCACCGTCAAGGAGGAG------TCGCAGTTCAAGGGTGGTGTCACCGAGTTCGTGAACACCAAGCTGGTCACCCGTCTCACGTACACCCTGGACCAGATGTCCGGCTCTGTCACCATCGGCCCCGGTGGCTCCATCTCTCTC---AAGGAGGAAGATGGCCTCGACTACCAGGCGACCACCGTTCAGCTTCCCGGTGGTGAGCGCGTTCCTTTCCTCTTCACAATCAAAGAGCTCGAGGCTAAGGGAGGCGAGTTCACCGTCCCATCCTACCGTGGCGCAACCTTCCTCGACCCCAAGGGCCGGGGtggYtca---------
Ignatius_tetrasporus      --------------------TAGTCATATGCTTGTCTCAAAGATTAAGCCATGCATGTCTAAGTATAA-GCTG-C--TTATACT-G-T-GAAACTGCGAATGGCTCATTAAATCAGTTATAGTTTATTTGATGGTCA-CTTACTACTCGC-ATAACCGTAGTAATTCTAGAGCTAATACGTGCATC-C-ATCCCCACTCAC--GGA-GGGACGTATTTATTAGATAAAAGGCCGA---CCGCT-----TCGGGCG---ATCTTGGT-GAATCATGATAACTCCA-CGGAGCGCA-TGGCCTTTGT--GCC--GGCGCCGTTTCATTCAAATTTCTGCCCTATCAACTTTCGTCGGTAGGATAGAGGCCTACCGAGGTTATAACGGGTGACGGAGGATTAGGGTTCGATTCCGGAGAGGGAGCC-TGAGAAACGGCTACCACATCCA-AGG-AAGGCAGCAGGCGCGCAAATTACCCAA-TCCTGATACAGGG--AGGTAGTGACA-------ATAAATAACACA-TCCGGGCTCT--CGAGTCTGGT-ATTGGAATGAGTACAATT-TAAATC-CCTTAACGAGTATCAATTGGAGGGCAAGTCTGGT-G--CCAGCAGCCGCGGTAATTCCAGCTCCAATAGCGTATATTTAAGTTGCTGCAGTTAAAAAGCTCGTAGTTGGATTT-CGGGTGAGGGA-CGCT-GGTCCGCCT--T------TGGTG-TGCACTGGC--G-GT-CCTTTGCCTTGC-AGCCGGTGA---CGCTC-TCCTGGCCTTCATTGG-CCGGGAAGTG--------GA-GTCGGCAAGGTCACTTT-GAGTAAA-TTAGGGTG-TTCAAAGCAGGCC--TTCG-CT-CTGAATAC-GATAGCATGGGATGACAC-GATA--GGA-CTCTGG-CCCATCGT-GTTGGTCTGT-GG-GACC--GGAGTAATGATT-AAGAGGG-ACAG-TCGGGGGTATT-CGTATTTCATTGTCAGAGGTGAAATTCTTGAATTAATGAAAGACGAACTTCTGCGAAA-GCA-TTTACCAAGGATGTTTTC-ATTGATCAA-GAACGAAAGTTGGGGG-CTCGAAGACGATTAGATACCGTCGTAGTCTCAACCATAAACGATGCCGACTAGGGATTGGCGGGCG-TTCC--CTCG-ACGACCCCGCCAGCACCTT-ATGGGAAACCA--AA-GTTTTTGGGCTCCGGGGGGAGTATGGTCGCAAGGCTGAAACTTAAAGG-AATTGACGGAAGGGCACCACCAGGCGTGG--AGCCT-GCGGCTTAATTTGACTCAACACGG-GAAAACTTA-CCAGGTCCGGACACAG-GGAGGATTGACAGGTTGACAGCCCTTTCTTGATTCTGTGGG-TGGTGGTGCATGGCCGTTCTTAGTTGGTGGGTTGCCTTGTCAGGTTGATTCCGGTAACGAGCGAGATCCCCGCCTGCTAAA-TAGTCC-AACCC-AGATTT-----CTG--GTTT-GCT-G-ACTTCTTAGAGGGAC-TATCGG-CGCTA---AGCCG-A-T-GGAAGTGGGGGGCAATAACAGGTCTGTGA-TGC-CCTTAGATGTTCTGGGCCGCACG-CGCGCTACACTGATGCAATCAACAAG------CTTT----CCTTGGC-CGAGA-GG-TCTGGGTAATCTTG--CAAACTGCATCGTGATGGGGATAGATTATTGCAATTATTAATCTTCAACGAGGAATGCCTAGTAAG-CGCGAGTCATCAGCTCGCGTTGATTACGT-CCCTGCCCTTTGTACACACCGCCCGTCGCTCCTACCGATTGGGT-GTGCTGGTGAAGCGTTCGGATTGGCGCTCTTCTGG---GG-GCAA---CTCCAAGGGGTGCTGA-GAAGTTCGTTGAACCCTCC-CACCTAGAGGAAGGAGAAGTCGTAACAAGGTCTCC------------------------------------------------------------------------------------------------------------------------------------------------------------------------------------------------------------------------------------------------------------------------------------------------------------------------------------------------------------------------------------------------------------------------------------------------------------------------------------------------------------------------------------------------------------------------------------------------------------------------------------------------------------------------------------------------------------------------------------------------------------------------------------------------------------------------------------------------------------------------------------------------------------------------------------------------------------------------------------------------------------------------------------------------------------------------------------------------------------------------------------------------------------------------------------------------------------------------------------------------------------------------------------------------------------------------------------------------------------------------------------------------------------------------------------------------------------------------------------------------------------------------------------------------------------------------------------------------------------------------------------------------------------------------------------------------------------------------------------------------------------------------------------------------------------------------------------------------------------------------------------------------------------------------------------------------------------------------------------------------------------------------------------------------------------------------------------------------------------------------------------------------------------------------------------------------------------------------------------------------------------------------------------------------------------------------------------------------------------------------------------------------------------------------------------------------------------------------------------------------------------------------------------------------------------------------------------------------------------------------------------------------------------------------------------------------------------------------------------------------------------------------------------------------------------------------------------------------------------------------------------------------------------------------------------------------------------------------------------------------------------------------------------------------------------------------------------------------------------------------------------------------------------------------------------------------------------------------------------------------------------------------------------------------------------------------------------------------------------------------------------------------------------------------------------------------------------------------------------------------------------------------------------------------------------------------------------------------------------------------------------------------------------------------------------------------------------------------------------------------------------------------------------------------------------------------------------------------------------------------------------------------------------------------------------------------------------------------------------------------------------------------------------------------------------------------------------------------------------------------------------------------------------------------------------------------------------------------------------------------------------------------------------------------------------------------------------------------------------------------------------------------------------------------------------------------------------------------------------------------------------------------------------------------------------------------------------------------------------------------------------------------------------------------------------------------------------caaggcgcgcgggTCGGATCTGCGCGTGCACTTCAAGAACACACGTGAGTCGGCTCTGGCGCTCCGCAAGATGGACTTGCAAAAGGCAAAGAAATACTTGGAGGATGTCATGGCACACAAGCGCGTCATTCCTTTCCATCGTTTCTGCGGAGGCGTTGGCCGCACAGCG---CAAGCCAAGAACGAGAACAGCACGACCGGCCAGGGTCGTTGGCCAAAGAAGTCTTGCGAGTTTTTGTTGAACTTGTTGAAGAATGCTGAGAGCAATGCAGAGGTGAAGGGATTGGACACGGATGCGTTGTACGTCAGCCACATTCAGGTCAACAAGGCGCAGAAGCAACGCCGCCGCACGTACCGCGCGCAYGGYCGCATCAACccgtacatg---------------------------------------------------------------------------------------------------------------------------------------------------------------------------------------------------------------------------------------------------------------------------------------------------------------------------------------------------------------------------------------------------------------------------------------------------------------------------------------------------------------------------------------------------------------------------------------------------------------------------------------------------------------------------------------------------------------------------------------------------------------------------------------------------------------------------------------------------------------------------------------------------------------------------------------------------------------------------------------------------------------------------------------------------------------------------------------------------------------------------------------------------------------------------------------------------------------------------------------------------------------------------------------------------------------------------------------------------------------------------------------------------------------------------------------------------------------------------------------------------------------------------------------------------------------------------------------------------------------------------------------------------------------------------------------------------------------------------------------------------------------------------------------------------------------------------------------------------------------------------------------------------------------------------------------------------------------------------------------------------------------------------------------------------------------------------------------------------------------------------------------------------------------------------------------------------------------------------------------------------------------------------------------------------------------------------------------------------------------------------------------------------------------------------------------------------------GCGYGGTGCACGACYAACTGCTTGGCTCCATTCGTCAAGGTGTTGGACGAGAAGTTCGGCATTGTCAAGGGAACCATGACCACCACCCACTCATACACCGGCGACCAGCGTTTGTTGGATGCTTCCCACCGCGACTTGCGCCGCGCTCGTGCAGCTGCATTGAACATTGTGCCCACCACCACCGGTGCCGCCAAGGCCGTCGCTCTCGTGCTGCCCAAGCTCAAGGGCAAGCTCAACGGTATTGCGCTCCGTGTGCCAACACCCAACGTGTCGGTTGTCGATTTGGTGATCCAAGTCGAGAAGAAGACATTCGCAGAGGAGGTCAACAACGCTTTCCGTGAGGCAGCCAAT---------------GGCCCAATGAAGGGAATCTTGGCAGTCGCCGACACCCCATTGGTGTCCATGGACTTCAAGTGCTCTGATGTGTCCACCACCATCGACTCTGCTTTGACCCTGGTCATGGGTGACGATATGGTCAAGGTTGTTGCATGGTACGACAACGARTGG------------------------------------caAATCAAGGGTAGCGGTATCGCCAACACCTGCCCAGTCATTGAGGGtGGTTCCaGCAACCCCAAGCTCAAGTCCGGCACATACAAGTTcGACAACTTCTGCATGGAGCCCACCAGCTTCCAGGTCAAGGAGGAG------TCTCAGTTCAAGGGTGGCAACGAGGAGTTCGTCAACACCAAGCTCATGACCCGCCTGACCTACACTCTCGACGCAATGTCCGGCGAGATCCGCATTAACGGCGGTAAT---GTTCAGtTC---ATCgAGGAgGATGGCATtGACTACGCTCCAGTCACTGTCCAACTGCCCgGtGGCGAGCGCGtTCCtTTCTTGtTCACcGTCaagcagCTCGATGCTCGCgGTGgANACTTCTTGGTGCCATCGTACCGCGGTTCCTCTTTCTTGGACCCCAAGGGCCGS------------------
Trentepohlia_aurea        -------------CTGCCAGTAGTCATATGCTTGTCTCAAAGACTAAGCCATGCATGTCTAAGTATAA-GCT-----TTATACT-G-T-GAAACTGCGAATGGCTCATTAAATCAGTTATAGTTTATTTGATGGTG-TTTCT-TACTCGG-ATAACCGTAGGAAAACTAGAGCTAATACGTGCGT-A-AATCCCGACTTTC--G-AAGGGACGTATTTATTAGATAAGAGGCCGA---CCGGG-TT-TTT-CCCG--ACCTTCGGT-GAATCATGATAACTTCA-CGAATCGCA-TGGTCT-TGC--ACC--GGCGATGTTTCATTCAAATTTCTGCCCTATCAACTTTCGACGGTAGGGTAGTGGCCTACCGTGGTGGTAACGGGTAACGGAGGATTAGGGTTCGATTCCGGAGAGGGAGCC-TGAGAAACGGCTACCACATCCA-AGG-AAGGCAGCAGGCGCGCAAATTACCCAAATCCCAACTC-GGG-GAGGTAGTGACA-------AGAAATAACGATGCTCCGACCTTT---GGTCGGGTAATCGGAATGAGAACAATT-TAAATC-CCTTATCGAGGATCAATTGGAGGGCAAGTCTGGT-G--CCAGCAGCCGCGGTAATTCCAGCTCCAATAGCGTATATTTAAGTTGCTGCGGTTAAAAAGCTCGTAGTCGGATTT-CGGGTGGCGCC-TACC-GGTCCGCCT--T------TGGTG-AGTACTGGT--A-G--GTACCACCTTTC-TGCCGAGGA---CGGGG-TTCTGGGCTTAATTGT-CTGGGCCCCG--------GA-GTCGGCGATGTCACTTT-GAGTAAA-TTAGGGTG-TTCAAAGCAGGC--TTATG-CT-CTGTATAC-ACTAGCATGGGATGACAC-GATA--GGA-CTTCGG-TTTATCTT-GTCGGTCTGT-AA--ATC--GGAGTAATGATA-AAGAGGG-ACAG-TCGGGGGCATT-CGTATTTCGTAGTCAGAGGTGAAATTCTTGGATTTACGGAAGACGAACTTCTGCGAAA-GCA-TTTGCCAAGGATGTTTTC-ATTGATCAA-GAACGAAAGTCGGGGG-CTCGAAGACGATTAGATACCGTCGTAGTCTCGACCATAAACGATGCCGACTAGGGATCGGAGGTGG-TTTT-TTT-A--TGACCTCTCCGGCACCTT-ACGAGAAATCA--AA-GTTTCTGGGTTCCGGGGGGAGTATGGTCGCAAGGCTGAAACTTAAAGG-AATTGACGGAAGGGCACCACCAGGCGTGG--AGCCT-GCGGCTTAATTTGACTCAACACGG-GGAAACTTA-CCAGGTCCAGACATGG-GTAGGATTGACAGATTGATAGCTCTTTCTTGATTCTATGGG-TGGTGGTGCATGGCCGTTCTTAGTTGGTGGGTTGGCTTGTCAGGTTGATTCCGGTAACGAACGAGACCTCAGCCTGCTAAA-TAGTAG-CTTTC-GGTTCG-----CCG--GAAG-GCA-G-ACTTCTTAGAGGGAC-TATTAG-CGACTATCAGCTA-ATT-G-AAGTATGAGGCAATAACAGGTCTGTGA-TGC-CCTTAGATGTTCTGGGCCGCACG-CGCGCTACACTGACGCAATCAACGAG-------CCT----CCTGGTCTCGAGA-GG-ACCGGGTAATCTTGT--AAACTGCGTCGTGATGGGGCTAGAGCTTTGTAATTATTGCTCTTTAACGAGGAATGCCTAGTAAG-CGCGAGTCATCAGCTCGCGTTGATTACGT-CCCTGCCCTTTGTACACACCGCCCGTCGCTCCTTCCGATTGGGT-GTGCTGGTGAAGAGTTCGGACTGGACCATGGCTA-----G-CGA------TAGCCCCGGTACGG-GAAGTTCTTTGAACCCTCT-CGCCTAGAGGAAGGAGAAGTCGTAACAAGGTTTCCG-TG-GTGAACCCTGCAG----------------------------------------------------------------------------------------------------------------------------------------------------------------------------------------------------------------------------------------------------------------------------------------------------------------------------------------------------------------------------------------------------------------------------------------------------------------------------------------------------------------------------------------------------------------------------------------------------------------------------------------------------------------------------------------------------------------------------------------------------------------------------------------------------------------------------------------------------------------------------------------------------------------------------------------------------------------------------------------------------------------------------------------------------------------------------------------------------------------------------------------------------------------------------------------------------------------------------------------------------------------------------------------------------------------------------------------------------------------------------------------------------------------------------------------------------------------------------------------------------------------------------------------------------------------------------------------------------------------------------------------------------------------------GATGGAATTACTTCATTAGACCGTTACAAAGGTCGTTGTTATGACATCGAAGCAATTCCAGGAGAAGATGATAGTTTCTTTGCTTATGTAGCTTACCCAATTGACTTATTCGAGGAAGGATCGGTAACAAACTTATTAACTTCTGTTGTAGGTAACGTATTTGGTTTCAAAGCATTACGAGCTTTACGTCTAGAAGATTTACGTATTTCTAAAGCATATGCTAAAACTTTCTTTGGACCACCACACGGTATCCAAGTTGAACGTGATAAATTAAACAAATACGGTCGTGCATTCTTAGGATGTACAATTAAACCTAAATTAGGATTATCAGCTAAAAACTACGGTCGTGCTTGTTATGAGTGTCTACGTGGGGGGTTAGATTTCACAAAAGATGATGAAAATGTAAACTCACAACCTTTCATGCGTTGGAGAGACCGTTTTGCATTTGTAGCTGAAGGAATTTACAAATCACAAGCAGAAACTGGAGAAATTAAAGGACACTACTTAAATGCAACAGCTCCAACTTCAGAAGAAATGTTATTCCGTGCACAAACAGCAAAAGATTTTGGGGTTCCAATTATCATGCACGACTATCTAACAGGAGGATATACAGCTAATACTTCTTTAGCTAACTATGCACGAAACCATGGATTACTTCTTCACATTCACCGTGCTATGCACGCGGTAATTGACCGTCAACGTAATCACGGTATTCACTTCCGTGTATTAGCAAAAACTCTAAGAATGTCTGGGGGAGACCACTTACATTCAGGAACTGTTGTAGGAAAACTAGAAGGAGATAGAGATATTACTTTAGGATTCGTTGATTTAATGCGTGATAACTATATTGAACGTGACCGTCACAGAGGAGTATTCTTTACTCAAGAATGGATTGGTCTTGGTGGAGTTATGCCTGTTGCGAGTGGTGGTATTCACATTTGGCACATGCCCGCACTGGTTGATATTTTCCAAGACGACGCATGTTTACAATTCGGAGGAGGAACTTTAGGTCACCCTTGGGGTAATGCAGCAGGAGCAGTAGCAAACCGTGTTGCTCTAGAAGCATGTGTAATGGCGCGTAACGAAGGACGTAACTTAGCACGTGAAGCTGGAGAAATTATCCGT------------------------------------------------------------------------------------------------------------------------------------------------------------------------------------------------------------------------------------------------------------------------------------------------------------------------------------------------------------------------------------------------------------------------------------------------------------------------------------------------------------------------------------------------------------------------------------------------------------------------------------------------------------------------------------------------------------------------------------------------------------------------------------------------------------------------------------------------------------------------------------------------------------------------------------------------------------------------------------------------------------------------------------------------------------------------------------------------------------------------------------------------------------------------------------------------------------------------------------------------------------------------------------------------------------------------------------------------------------------------------------------------------------------------------------------------------------------------------------------------------------------------------------------------------------------------------------------------------------------------------------------------------------------------------------------------------------------------------------------------------------------------------------------------------------------------------------------------------------------------------------------------------------------------------------------------------------------------------------------------------------------------------------------------------------------------------------------------------------------------------------------------------------------------------------------------------------------------------------------------------------------------------------------------------------------------------------------------------------------------------------------------------------------------------------------------------------------------------------------------------------------------------------------------------------------------------------------------------------------------------------------------------------------------------------------------------------------------------------------------------------------------------------------------------------------------------------------------------------------------------------------------------------------------------------------------------------------------------------------------------------------------------------------------------------------------------------------------------------------------------------------------------------------------------------------------------------------------------------------------------------------------------------------------------------------------------------------------------------------------------------------------------------------------------------------------------------------------------------------------------------------------------------------------------------------------------------------------------------------------------------------------------------------------------------------------------------------------------------------------------------------------------------------------------------------------------------------------------------------------------------------------------------------------------------------------------------------------------------------------------------------------------------------------------------------------------------------------------------------------------------------------------------------------------------------------------------------------------------------------------------------------------------------------------------------------------------------------------------------------------------------------------------------------------------------------------------------------------------------------------------------------------------------------------------------------------------------------------------------------------------------------------------------------------------------------------------------------------------------------------------------------------------------------------------------------------------------------------------------------------------------------------------------------------------------------------------------------------------------------------------------------------------------------------------------------------------------------------------------------------------------------------------------------------------------------------------------------------------------------------------------------------------------------------------AaCACGTGCGCTGTCCTTGAGACTGGAACCTCCAATTTGACAGTGAAACCCGGTAACTATAAGATGACCAGCTTTTGTGTAGAGCCTAGCTCCTTTACCGTTAAAGAAGAA---------------------------GATGAATTTATCGCCACCAAATTAGTCACAAGATTAACCTACACTTTGGCTGATATTAGTGGGGACGTAAAGATAAGTGACGGTGGTAAGATTAATTTC---TAGGAATAGGACGGTATTGATTTTGCCCCTGTGACGGTGCAGCTACCTGGGGGTGAGCGTGTGGCCTTTTTGTTTACTCTTAAACAATTGGACGCTAAAGGTGGAACTTTTAATGTGCCATCGTATCGTGGATCTTCTTTCTTAGACCCCAAGGGCCGG------------------
Acetabularia              -ACCTGGTTGATCCTGCCAGTAGTCATTCGCTTGCATTAAAGATTAAGCCATGCATGTCTAAGTATAA--CGA----TTGTACG--AG-AAAACTGCGGAGAGCTCATTAAATCAGTAATTATTTATTTGATGGTG--GA-ACTATATGG-ATACCTGTAGGAATTCTAGAGCTAATACATGCGT-A-AATCCCGACTTTT--GGA-GGGATGTACTTATTAGTTTTAAGATCGA-C--AC---C--TTT-----------AAGGT-GATCCATAATATTTACA-CGGATCGCA-CGGTTT-TTT--GCC--GGCGACGTTTCATTCGAATTTCTGCCCTATCAATTTACGATGGTACGGTAGAGGCCTACCAAGATTTTTACGGGTAACGGAGGATTAGGGTTTGATTCCGGAGAGGGAGCC-TGAGAGACGGCTACCACATCCA-AGG-AAGGCAGCAGGCGCGAAAATTACCCAA-TGCAGACGTTGTG--AGGTAGTGACG-------ATTAATAACAAT-GCTGGGCTTTTA-AAGTTTGGTAATTGGAATGAGAACATTT-TAAACA-TCTTATCGAGGATCTATTGGAGGGCAAGTCTGGT-G--CCAGCAGCCGCG-TAATTCCAGCTCCAATAGCGAATATTTAAGTTGTTGCGGTTAAAAAGCTCGTAGTCGTATTT-CGGGCGCGCTC--GCT-GGTCCGTTC--TTCGA--GGATG-TGCA---TC--G----GCGCGGTSTTGT-TGTGCGAGA---TACGC-TTCTGGGCTTCATTGC-TCGGGACGTG--------GA-TCGTGCGTGGTCACTTT-GAGTAAA-TTAGAGTG-TTTAAAGCAAGC--GTGCG-CT-CTGCATAT-TTCAGCATGGGATGACAC-GATA--GGA-CTCTGG-TCC-GTGC-GTCGGTTTGC-GT-GACC--GGGGTAATGATC-GATAGAG-ACGA-TCGGGGGCGTT-CCTATTTCGTTGTCAGAGGTGAAATTCTTGGATTTACGAAAGAGGATCAAATGCGAAA-GCA--TTGCCAAGGGCGTTCTC-GTTGATCAA-GAACGAAAGTTGGGGG-ATCGAAGATGATTAGATACCATCCTAGTCTCAACCATAAACTATGCCATCTGGGGATCGGCGGGTG-TTTG-TTA-G--TGACCTCGCCGGCACCCT-GTGAGAAATCAT-TA-GCGTATGGGTTCCGGGGGTAGTATGGTCGCAAGGCTGAAACTTAAAGG-AATAGACGGAAGGGCACCACCAGGCGTGG--AGC-T-GCGGCTCAATTTGACTCAACTCGG-GGAAACTTA-CTAGGTTAGGACATAG-GAAGGATTGACAGATTGATAGCTCTTTCTTGATTCTATGGG-TGGTGGTGCATGGCCATTCTTAGTTCGTGGGTTATCTTGTCTGGTTTACTCCGTTAACGAACGAGACCTCAGCCTGCTAAA-TAGACG-TCGCC-TCGGTA------GA--GGTG-CGC-G-CCTTCTTAGAGGGAC-AATCGG-TGCA----AGCCG-A-T-GGAAGTTTGAGGCAATAATAGGTCTGTGA-TGC-CCTTAGATATCCTAGGCAGCACG-CGGGCTACACTGACGCACTCTACGAG------TTC-----CCTTGGT-CGAGA-GA-CCCGGGTAATCT-AT-GCACATGCGTCGTGCTGGGGCTAGAATATTGGAATTGTTATTCTTAAACGAGGAATGCCTAGTAGG-TTCCGGTCATCAGCCGGGGTCGATTATGT-CCCTGCCCTTTGTACTCACCGCCCGTCGCTTGATCCGAC-GTTG-CAGTTGGTGAAATGTTTGGATCGGGTTAGTGTCATG--AA---AG----TGTCGCT-AGCACGA-GAAGTTCTTTGAACCACCT-GTTATGGAGGAAGAAGAAGTCGTAACAAGGCCGTAGTAG-ATGAA-TCTGCCACGGGATCATTG------------------------------------------------------------------------------------------------------------------------------------------------------------------------------------------------------------------------------------------------GTACTTTAGGACGAATTTTTAATGTTCTTGGAGAACCAGTAGATAATTTAGGTAAGGTTGAA--ATTAAACGACGGTTTACCAATTCATCGAACAGCGCCTGCATTTGTTGATTTAGATACAAAATTATCTATTTTTGAAACAGGTATTAAAGTTGTTGATTTATTAGCACCTTATCGTCGTGGAGGAAAAATTGGATTATTTGGTGGAGCTGGTGTTGGAAAAACTGTTTTAATTATGGAATTAATT------AATAATATTGCTAAAGCTCATGGTGGGGTTTCTGTATTTGGAGGTGTAGGAGAAAGAACACGTGAAGGAAATGATTTATATATGGAAATGAAAGAATCACGCGTTATTAATGAATCAAATCTTTCAGAATCAAAAGTAGCGTTAGTTTATGGTCAAATGAATGAACCTCCAGGAGCTAGAATGCGTGTAGGTTTAACAGCGTTAACAATGGCAGAATATTTTAGAGATGTTAATAAACAAGATGTATTATTATTTATTGATAATATTTTTAGATTTGTTCAAGCTGGTTCTGAAGTATCAGCTTTATTAGGTCGTATGCCTTCAGCTGTAGGATATCAACCTACATTAGCATCAGAAATGGGTGGATTACAAGAAAGAATTACTTCGACAAAAGATGGATCAATTACTTCTATTCAAGCAGTTTATGTTCCAGCCGATGATTTAACAGATCCTGCACCAGCAACAACATTTGCNCATTTAGATGCAACAACAGTTCTATCACGAGGTCTTGCTNTTAAAGGTATTTATCCAGCTGTTGATCCATTAGAT-CTACTTCGACTATGTT-CAACCA--GAT-GTGGGAGACA-----------------------------------------------------------------------------------------------------------------------------------------------------------------------------------------------------------------------------------------------------------------------------------------------------------------------------------------------------------------------TCGTCTACGTACTATACGCCAGACTATCAAGTACTAGATACAGATGTTTTAGCGGCATTTCGAATGACGCCGCAGCCAGGAGTTCCAGCAGAAGAATGTGCTGCTGCCGTTGCTGCAGAATCTTCAACAGGTACTTGGACAACTGTATGGACAGATGGATTAACTTCTCTTGATCGTTATAAAGGTCGCTGTTATGACGTTGAACCAGTTCCAGGAGAAGAAAACCAATATATTGCATATGTAGCTTATCCTCTTCCTTTATTTGAAGAAGGATCAGTAACTAATTTATTTACATCAATTGTTGGTAACGTTTTTGGATTTAAAGCTCTTCGTGCTCTTCGTTTAGAAGATCTTCGTATTCCACAATCGTTCGTAACAACATTCTTAGGTCCTCCTCATGGTATCCAAGTTGAACGTGATAAATTAAACAAATATGGTCGTAGTTTATTAGGTTGTACAATCAAACCAAAACTTGGACTTTCAGCTAAAAACTATGGACGTGCTTGTTATGAATGTTTACGTGGTGGTCTTGATTTTACAAAAGATGATGAAAATGTAAACTCTCAACCATTTATGCGTTGGCGTGATCGATTCTTATTTGTTGCCGAAGCAATTTATAAATCACAAGCAGAAACAGGAGAAATTAAAGGACATTATTTAAATGCAACTGCTCCAACTAGTGAAACAATGCTTCAGCGTGCAGAAGTAGCAAAACATTTAGGAGTACCTATTGTTATGCACGATTATTTAACAGCTGGTTTTACAGCTAATACATCATTAGCTAATTATTGTCGTGACCACGGGTTATTACTACATATTCACCGTGCAATGCACGCTGTTATTGACCGTCAACGAAATCATGGTATGCACTTCCGTGTTTTAGCTAAAGCATTACGTTTATCAGGTGGTGACCATTTACATTCTGGTACTGTAGTAGGAAAATTAGAAGGTGACCGAGAAGTAACTATGGGTTTTGTCGATCTCATGCGCGATGATTATATTGAAAAAGATCGTAGTCGTGGAATTTATTTCACTCAAGATTGGGTTGGACGCGGAGGTGTTTTCCCTGTAGCTTCGGGAGGAATTCACGTATGGCATATGCCAGCATTAGTTGAAATTTTTGGTGATGATGCTTGTCTTCAATTTGGAGGTGGAACACTAGGTCATCCATGGGGTAATGCTCCTGGAGCTGTTGCTAACCGTGTAGCTTTAGAAGCTTGTGTTCAAgcacgAAATGAAGGTCGTAATTTAGCACGTGAAGGAGGTGATAtTATtCGAGATGCTG---------------------------------------------------------------------------------------------------------------------------------------------------------------------------------------------------------------------------------------------------------------------------------------------------------------------------------------------------------------------------------------------------------------------------------------------------------------------------------------------------------------------------------------------------------------------------------------------------------------------------------------------------------------------------------------------------------------------------------------------------------------------------------------------------------------------------------------------------------------------------------------------------------------------------------------------------------------------------------------------------------------------------------------------------------------------------------------------------------------------------------------------------------------------------------------------------------------------AAAAAGAAGTGACTGTTGACTCTATTTTCGAAAAGAATGAGATGATCGATACAATTGCGATCACAAAAGGTCACGGTACAGAGGGTGTGGTCACTCGGTGGGGGGTCACCCGTTTRCC-AGAAAGACCCATCGCGGTTTGAGAAAGGTTGCGTGTATCGGAGCTTGGCATCCGGCTCGTGTCTCTTGGACGATCGCTCGTTCCGGTCAGCACGGATTCCACCACAGAACGGAAATGAACAAAAAAGTTTACAAAATCGGTAAGGGTGAAGATTTACATATGGCAAGTACGGAATTCGATGTGACAAAGAAGGATATTACTCCAATGGGCGGATTCCCACACTATGGTATTGTCAACGAAGATTATATAATGTTGAAAGGAGCTATTCCTGGACCAAGAAAGAGACTGATTACGTTGAGACGTAGTTTGGTGCCGTAGACAAGCCGTGTTGCTTTGGAATAGATTAATTTGAAATTTATCGATACTGCTTCGAAATTCGGACATGGTAGGCTCTAGACCGCGGAAGAGAAGATGAAGATTATGGGCAGAGTT--------------------------------------------------------------------------------------------------------------------------------------------------------------------------------------------------------------------------------------------------------------------------------------------------------------------------------------------------TGAATTGTATGTCTCTCACATTTAGGTAAACCAAGCTTAAAAGCAACGCAGAAGAACTTACCGAGCGCACGGTCGTATTAATCCTTACATGAGCCACCCGTGTCACGTAGAGATGGTGTTAACAATAAGG-----------------------------------------------------------------------------------------------------------------------------------------------------------------------------CTTAACAATCAGATACCCCATCGAACACGGCATTGTCACAAACTGGGAGGACATGGAAAAGATATGGCACCACACATTTTACAACGAGCTACGAGTCGCACCCGAAGAACACCCCGTCCTGCTAACCGAGGCCCCCCTCAACCCAAAGTCCAACCGCGAAAAACTAACCCAAATCATGTTCGAAACTTTTAATGTGCCCGCGATGTACGTTTCGATCTAGGCGGTGTTGTCGTTGTACGCGTCCGGTCGTACCACGGGGATTGTCCTAGATTCGGGGGACGGCGTTTCTCACACGGTTCCGATTTACGAGGGGTACGCGCTCCCCCACGCGATTCTTAGACTCGACCTCGCGGGCCGCGATTTGACCGAGTATCTCATCAAACTTTTGATGGAAAGAGGCTATAGTTTCACGACCACCGCGGAACGCGAAATCGTTCGGGATATCAAGGAAAAATTGTGTTACGTAGCGCTCGATTTCGAGCAAGAACTCGCAACTTCCTCGTAGAGCTCGACC---TTGGAATAAAGTTACGAACTTCCCGACGGTCAAGTAATCACGGTGGGAAGCGAACGTTTCCGTTGTCCTGAGGCTTTGTTTTCTCCGGGGTTTCTCGGAATGGAGCAATTG---------GGGCTCCACGATACTTGTTTCAATTCGATTATGAAGTGCGATGTGGATATCCGTAAAGATTTGTATTCGAACATTGTACTTTCGGGCGGTACGATGATGTTTCCGGGGATCGGGGAGAGGATGTAGAAAGAAATTACGATGTTGGCCCCCTCTTCGATGAAGATCAAAGTGGTGGCGCCCCCCGAGAGAAAGTTTTC-------------------------------------------------------------------------------------------------------------------TTTGGATTCTGGGACTGGGTCGGAGGAAGATACTCCGTATGTTCTGCGGTTGGAATACTACCCTTGGCCCTGCAGTACGGATTCGATTTGATGGAGTAATTTTTGCTGGGCGCCAACGACATGGACCAGCATTTTAGAAGT---GCACCCTTCAAGGATAATTTACCTGTCGTTATGGGTTTAGTTTCCGTCTGGAACGATAACTTTTTGGGGTACCATTCGCGTGCTATTTTGCCTTATTGTTAGGCACTGGCTAAATTCCCTTCGCATATGCAATAGGTTGCGATGGAGAGTAATGGAAAGGGAGTTGACATTAATGGAAATCCATTG---GAA---TTTGTTGGGGGCGAAGTGGATTTTGGTGAACCTGGAACCAACGGTCAGCACTCTTTTTATCAGCTGATTCATTAGGGATAAGTTGTTCCTTGTGAATTTATTGGAATTGTAAGGTCTCAACAAAGCGTGTACTTGAAGGGGGAA---ATTGTAAGCAATCACGATGAATTGATGTGTAAC-------------------------------------------------------------------------------------------------------------------------------------------------------------------------------------------------------------------------------------------------------------------------------------------------------------------------------------------------------------------------------------------------------------------------------------------------------------------------------------------------------------------------------------------------------------------------------------------------------------------------------------------------------------------------------------------------------------------------------------------------------------------------------------------------------------------------------------------------------------------------------------------------------------------------------------------------------------------------------------------------------------------------------------------------------------------------------------------------------------------------------------------------------------------------------------------------------------------------------------------------------------------------------------------------CGGGCGTTGCCAACACGTGCGCGGTTATAGAGTCAGGAAGCACAGATTTGTCGTTGAAGCCAGGAAATTACAAGTTCACCAAATTCTGCATGGAGCCTAGCAGCTTCACGGTGAAAGAAGAA------TCCCAATTCAAAGGTGGAGAAACAGAATTTGTGAATACCAAGTTGATGACCAGGCTAACCTACACTCTTGATGACATGAATGGATAGTTTGCCGTCGCTTCCAACGGACAAGTCGATTTT---ATCGAGGAAGAAGGTATTGATTATGCTCCTGTGACTGTGCAATTACCTGGAGGAGAGCGCGTTCCTTTCTTGTTCACTGTGAAGGAACTAAAAGCGAGCGGTGGCGACTTCACAGTGCCTTCCTATAGAGGTTCTACATTCTTGGACCCCAAGGGCCGTGGTGGCTC----------
Bornetella                -ACCTGGTTGATCCTGCCAGTAGTCATATGCTTGTCTCAAAGGTTAAGCCATACATGTGTGAGTATAA--CGA---CAGATACA--AG-TAAACTGCGGACGGCTCATTAAATCAGTTATAGTTTATTTGATGGTTCGAGTTTTACATGG-ATAACTGTAGGAATTCTAGAGCTAATGCATGCAT-A-CATCCCGACTTTC--GGA-GGGACGTCTTTGTTAGCACTAAAACCGA-C--AT---TT-TTT-----------ATGGC-GAATCATGATATTAGCG-CGGATCGAA-CGGGTC-T----TCC--GGCGACGTTTCATTCGAATTTCTGCCCTATCAATTTACGATGGTAGGGTAGTGGCCTGCCATGATCGTAACGGGTGACGGAGGATTAGGGTTTGATTCCGGAGAGGGAGCC-TGAGAGACGGCTACCAGATCCA-AGG-AAGGCAGTAGGCGCGAAAATTACCCAA-TGCGGACACCGTG--AGGTAGTGACA-------ATAAATAACAAT-GCCGGGCTTATT-AAGTTTGGTAATTGGAATGAGCACGACG-TAAATA-CCTTAACGAGGATCCATTGGAGGGCAAGTCTGGT-G--CCAGCAGCCGCG-TAATTCCAGCTCCAATAGCGTATATTTAAGTTGTTGCGGTTAAAAAGCTCGTAGTCGTATTT-CGGGCGTCGTC-GATC-GGTGCGTCC--TCTTA--GGGAG-TGCGCTGGG--GG---GGGACGTCTTTT-TGTTCGGGA---TGCGC-TCCTGGGCTTAACTGT-CCGGGACGCG--------TG-CTGTACGAGGTCACTTT-GAGTAAA-TTAGGGTG-TTCAAAGCAGGC--GTGCG-CT-ATGCATAT-GTCAGCATGGGATGACAC-GATA--GGA-CCCCGT-TCC-GTGC-GTCGGTTTGC-GG-GTGC--GGGGTAATGGTC-GATAGGA-GCGA-TCGGGGGCGTT-CCTATTTCGTCGTCAGAGGTGAAATTCTTGGATTTACGAAAGAGGATCAACTGCGAAA-GCA--TTGCCAAGGGCGCCTCC-GTTGATCAA-GAACGAAAGTTGGGGG-ATCGAAGATGATTAGATACCATCCTAGTCTCAACCATAAACTATGTCGACTGGGGATCGGCGGGCG-TTTT-CAT-T-GCGACCCCGCCGGCACTCT-GCGAGAAATCAT-TA-GTGTATGGGTTCCGGGGGTAGTATGGTCGCAAGGCTGAAACTTAAAGG-AATAGACGGAAGGGCACCACCAGGCGTGG--AGC-T-GCGGCTTAATTTGACTCAACGCGG-GGAAGCTTA-CTAGGTCAGGACATGG-GAAGGATTGACAGATTGATAGCTCTTTCTTGATTCCATGGG-TGGTGGTGCATGGCCATTCTTAGTTCGTGGGTTATCTTGTCTGGTTGACTCCGTTAACGAACGAGACCTCAGCCTRCTAAA-TAATCC-CCGTC-TCGCTCA-----GA--GGCGYGGY-G-ATTCCTTAGAGGGAC-TATCGG-TGCA----AGTCG-G-T-GGAAGTTTGAGGCAATAATAGGTCTGTGA-TGC-CCTTAGATGTTCTAGG-CGCACG-CGGGCTACACTGATGCGCCCAACCAG------TCG-----CCTTGGT-CGAGA-GA-CCCGGGAAATCT-GT-GCACAYGCATCGTGATGGGGCTAGAATATTGGAATTGTTACTCTTTAACGAGGAATGCCTAGTAAG-TGCCGGTCATCAGCCGCGGTTGATTACGT-CCCTGCCCTTTGTACTCACCGCCCGTCGCTTGATCCGAC-GTTG-CAGTTGGTGAAATGTTTGGATCGG-TACGGGACGT---GA---AA--GCGTCCCCG-AAGCCCA-GAAGTTCCTTGAACCACCT-GTTATGGAGGAAGAAGAAGTCGTAACAAGGCCGTAGTAG-ATGAA-TCTGCCACGGGATCATTG-------------------------------------------------------------------------------------------------------------------------------------------------------------------------------------------------------------------------------------------------TACTTTAGGTCGAATTTTTAATGTTCTTGGAGAACCAGTAGATAATTTAGGTGAAGTTGCA---ACTAAAGAAGGTTTACCTATTCATCGAACAGCTCCTGCATTTGTTGATTTGGATACAAAATTATCTATTTTTGAAACAGGTATTAAAGTTGTTGATTTATTAGCACCTTATCGACGTGGAGGAAAAATTGGATTATTTGGGGGAGCTGGTGTTGGAAAAACTGTATTAATTATGGAATTAATT------AATAATATTGCTAAAGCTCATGGTGGAGTTTCTGTGTTTGGAGGTGTAGGAGAAAGAACACGTGAAGGAAATGATTTATATATGGAGATGAAAGAATCACGTGTAATTAATGAAGAAAATCTTTCAGAATCAAAAGTGGCTTTAGTTTATGGACAAATGAATGAACCTCCAGGCGCAAGAATGCGTGTTGGTTTAACAGCTTTAACAATGGCAGAATATTTTAGAGATGTAAATAAACAAGACGTATTGTTATTTATTGATAATATTTTTAGATTTGTTCAAGCTGGTTCAGAAGTTTCAGCTTTATTAGGACGTATGCCTTCAGCGGTAGGATATCAACCTACATTAGCATCAGAAATGGGTGGATTACAAGAAAGAATTACGTCGACAAAAGATGGATCAATTACTTCTATTCAAGCAGTTTATGTTCCAGCCGATGACTTAACAGATCCTGCTCCAGCTACAACATTTGCTCATTTAGATGCCACAACAGTTTTATCTAGAGGTCTTGCTTCTAAAGGTATCTATCCTGCCGTTGACCCATTAGACTCTACATCGACTATGCTACAACCGTGGATTGTTGGTGAAGAACATTATAATTGTGCACAAAATGTAAAACAAACATTACAACGTTATAAAGAATTACAAGATATTATTGCTATTTTAGGTTTAGATGAACTATCAGAAGAAGACCGTTTAATTGTAGCTCGAGCTCGTAAAATTGAACGATTCTTATCACAGCCTTTTTTTGTAGCAGAAGTCTTTACGGGAAGTCCTGGAAAATATGTTAGTTTAAATGAAACTA-------------------------------------------------------------------------------------------------------------------------------------------------GTTTACGTACTATACTCCTGATTATCAAGTTCTAGATACAGATATTCTAGCTGCATTTCGTATGACTCCTCAACCAGGAGTTCCAGCAGAAGAATGTGCTGCTGCAGTAGCTGCAGAATCTTCAACGGGTACTTGGACAACGGTTTGGACGGATGGATTAACTTCGTTGGACCGTTATAAGGGTCGTTGTTATRACATTGAACCAGTTCCTGGAGAAAACAATCAATATATTGCTTATGTTGCATATCCTTTAAATCTATTTGAGGAAGGCTCAGTCACTAACCTATTTACATCAATTGTAGGGAATGTATTTGGGTTTAAAGCGCTTCGTGCTCTTCGTTTAGAAGATCTTCGTATTCCAAAATCATTCGTAAAAACGTTTTTAGGGCCACCACATGGTATCCAAGTAGAACGTGATAAATTAAATAAATATGGTCGTGCTTTATTAGGTTGTACAATTAAACCAAAACTAGGACTTTCTGCTAAAAACTATGGACGTGCTTGTTATGAGTGTTTACGTGGAGGACTAGATTTCACAAAAGATGATGAGAACGTAAATTCACAACCATTTATGCGTTGGCGTGATCGATTCTTATT-GTTGCAGAAGCAATTTATAAATCACAAGCTGAAACAGGAGAAATTAAAGGGCATTATTTAAATGCAACTGCACCAACTAGTGAAACAATGCTTCAACGTGCAGAAGTAGCTAAACATCTAGGTGTTCCGATTGTTATGCACGATTATTTAACAGCAGGTTTCACAGCTAACACTTCATTAGCTAATTATTGTCGTGACAACGGATTATTACTACATATCCACCGTGCAATGCACGCTGTTATTGACCGTCAACGAAACCACGGAATGCACTTCCGTGTTTTAGCTAAAGCACTACGTCTATCAGGTGGTGACCATTTACATTCTGGTACGGTAGTTGGGAAGCTAGAAGGTGATCGAGAAGTAACAATGGGATTTGTTGATCTAATGCGTGATAACTACATTGAAAAAGATCGTAGTCGTGGTGTTTACTTCACTCAAGATTGGGTTGGAATGGGTGGTGTTTTCCCAGTAGCATCTGGAGGAATTCACGTTTGGCATATGCCAGCATTAGTAGAAATTTTTGGTGATGATGGTTGTCTTCAATTCGGAGGTGGAACACTAGGACACCCTTGGGGTAACGCTCCTGGAGCATCTGCTAACCGTGTTGCATTAGAAGCTTGTGTTCAAGCTcGAAATGAAGGACGAAACTTAGCTCGTGAAGGTGGTGATATCATTCGTGACGCAGC----------------------------------------------------------------------------------------------------------------------------------------------------------------------------------------------------------------------------------------------------------------------------------------------------------------------------------------------------------------------------------------------------------------------------------------------------------------------------------------------------------------------------------------------------------------------------------------------------------------------------------------------------------------------------------------------------------------------------------------------------------------------------------------------------------------------------------------------------------------------------------------------------------------------------------------------------------------------------------------------------------------------------------------------------------------------------------------------------------------------------------------------------------------------------------------------------------------------------------------------------------------------------------------------------------------------------------------------------------------------------------------------------------------------------------------------------------------------------------------------------------------------------------------------------------------------------------------------------------------------------------------------------------------------------------------------------------------------------------------------------------------------------------------------------------------------------------------------------------------------------------------------------------------------------------------------------------------------------------------------------------------------------------------------------------------------------------------------------------------------------------------------------------------------------------------------------------------------------------------------------------------------------------------------------------------------------------------------------------------------------------------------------------------------------------------------------------------------------------------------------------------------------------------------------------------------------------------------------------------------------------------------------------------------------------------------------------------------------------------------------------------------------------------------------------------------------------------------------------------------------------------------------------------------------------------------------------------------------------------------------------------------------------------------------------------------------------------------------------------------------------------------------------------------------------------------------------------------------------------------------------------------------------------------------------------------------------------------------------------------------------------------------------------------------------------------------------------------------------------------------------------------------------------------------------------------------------------------------------------------------------------------------------------------------------------------------------------------------------------------------------------------------------------------------------------------------------------------------------------------------------------------------------------------------------------------------------------------------------------------------------------------------------------------------------------------------------------------------------------------------------------------------------------------------------------------------------------------------------------------------------------------------------------------gAc---TCTCTttTggAcGTcGTTGCCaTCAAcGACaCCGGTGGTGTtAAGCAAGCTAGCCACTTGTTGAAATAcGATTCCaCCATGGGAActttcGAAGGTGATGTCAAGATTGtKGAcGATAGCCACATcTCcGTCGATGGAAAGCAAATCAGAATTGTGTCYWCCCGAGaYCcYCTTCAATTGCCTTGGGGaGAGATGGGAGTCGaCCTTGTAATTGAAGGTACCGGTGTCTTCGTGAATGAAGARGGAGCTGGTaAGCACTTGACTGCTGGAGCCAAAAAGGTGTTGATTACTGCTCCCGGTAAGGGT---AATATCCCCACCTTTGTTTGYGGAGTGAATGAGGAGTTATACAAACATGAGTATCCT---ATCATCTCTAATGCCAGTTGCACCACRAACTGTTTAGCACCTTTcGTCAAGGTGTTGGAATAGAAATTTGGTATCGTTAAAGGAACYATGACCACTACTCACTCCTACACTGGtGACCAACGWCTTTTGGACGCTTCCCACAGAGACTTGCGCCGCGCTCGTGCCGCTTGCCTTAACATTGTTCCCACCACCACCGGTGCCgCAAAAGCCGTTGCCCTCGTCCTTCCTTAATTGAAGGGTAAATTGAACGGAATTGCGCTCCGTGTTCCYACRCCYACcGTtTCCGTCGTGgATTTGGtCGTTCAAAccgAGAAGAAgACcTTCGCTGAagAAgTCAATGCTGCTTTCaaAGAgGCTTAagAT---------------GgTCcCATGAAAGGTATTTTGGcCATCGAAGATACYCCCCTTGTGTCAATGGACTTCAAGAAGACAAAAGTTTCGTCCACTGtTGACTCTGCTTtaaCTATG---------------------------------------------------------------------------------------------AAGGGAACCGGTATTGCCAACACTTGCCCCACCATCGAGACTGGAACCACCGATTTGAGCTTGAMAGCTGGCGACTACAAATTCTCCAAATTCTGCATGGAGCCGACTAGTTTTACAGTGAAGGAAGAG------TCTCAGTTCAARGGTGGTGAGACTGAGTTCGTTAACACTAAGCTAATGACTCGTCTGACTTAYACTTTGGATGATATGAGCGGAACGTTCAAAGTCGGAAGTGACCGCAAAGTTAGCTTT---GTCGAGGAAGAAGGYATTGACTATGCTCCTGTAACTGTGTAATTGCCTGGCGGAGAGAGAGTtcCTTTCTTGTTTACTGTTAAGGAATTTAACGCTWSYGGAGGCGACTTCAGTGTKCCTTCCTACAGAGGTTCTACTTTCTTGGACCCCAAGGGN---------------------
Halimeda                  -------------------------ATATGCTTGTCTCAAAGATTAAGCCATGCATGTGTAAGTCTACGGCTCC--TTCGGGAT-GCCGGAAACTGCGGACGGCTCATTATCTCAGTGAGAATC-TGCTTTGCGAA-CACTCGAAC-TGG-ATAATTGCGGGAATTCTGCGACTAATACA---------ATTC--GCT-----G-TCGGGGTAAC-CGGCCATCGACCA-GCC---------G-CT-TCGG-C--------------GACCTGTG-TTGAATCA-CGGTTTCCCTTCGTCGACGCC-GTC--GACG-CG-CAAAATGGATT-TCTGCCCTATCAACTA--GACGGTTGGCTCTGGGCCTACCGTGGTTATAACGGGTGACGGGGAATGAGGGTTCGACCCCGGAGAGGGAGCC-TGAGAGACGGCTACCACATCTA-AGG-AAGGCAGCAGGCGCGCAAATTACCCAA-TTCCCACTT-GGGAGAGGTAGTGACA-------AGATATAACAAT-ATCGGGCCCTAA-GGGTCTGGTAATTGCAATGAGCAGTGCT-CAAACC-CATCTGCAAGGAACAATTGGAGGGCAAGTCTGGT-G--CCAGCATCTGCGGTAATTCCAGCTCCAATAGCGTATATGTAAATTGTTGCGGTTGAAAAGCTCGTAGTTGGACTT-CTGGCGTCCGC-GTTC-GGTCCGCCA---------AGCGCGAGCACTGTC--C-G--CGGTCGTCGTTTCTGTCGACGT---GGCGC-GTC-GGACTTCATTGG-CCGGCGCGTCGT------CT-GTCGGCGATGTTACTTT-GAGGAAA-TCAGAGTG-CTCAAGGCAAGC--GTTCG-CTCGTGACTTC-ACTAGCATGGAATAACACAGAT---GGG-CTCTTT-CTCGCACT-GTTGGTCTGC-GT--CAAT-TGAGCAACGATC-GATAGAG-ACGG-TCGGGGGCATT-CGTATTGCGCAGTTAGAGGTGAAATTCTCCGATCTGCGCAAGACGCACTAATGCGAAA-GCA-GTTGCCAAGGACGTCCTCTTATGATCAA-GAGCGAAAGTCGGGGG-ATCAAAGATGATTAGATACCGTCGTAGTCCCGACCATAAATGATGCCGACTGAGCTTCGGCGATTCGACCA----CA-GGTCGTACGTCGGCGCTCT-TAGAGAAATTA--AA-GTCTATGGGCTCCGGGGGTAGTATGGTCGCAAGTCTGAAACTTGAAGG-AATTGACGGAAGGGCACCACAAGGCGTGG--ATGTT-GCGGCTTAATTTGACTCAACACGG-GAAAGCTTA-CTAGGTTTGGACACCT-TTGTGATGGACAGATTGAA-GCTCTTACCCTACTGCGTGGA-TGGTGGTGCATGGTCGTTCTCAGCCCGTGGGTTGACCTGTCAGGTTTACTCCGGTAACGCGCGAGACCTCGGTCTGCTAAA-TAGACG-TGGCT-GTTTCG-----GCA--CCCG-CG--C-TCTTCTTAGAGAGAG-ACTCGA-CGAG----AGTCG-A-G-GGAAGT-CGAGGCAATAACAGATCTGTGA-TGC-CCTTAGTTATCCTAGGTCGCACG-CGCCATACAATGTGGCGCACAACGAG------TCT-----CCTTGGC-CGACA-GG-ACTGGGCAATCTGG--CAGAGCGCTACGTGACTGGGCTAGACTTTTGTAATTTTTGGTCTTGAACGAGGAATGCCTAGTAAT-CGCAGGTCAGCATCCTGCGATGATTCGGT-CCCTGCCCTTTGTACACACCGCCCGTCGCTCCATCCG-TGGCAT-GCGCCGGTGAAGAGGGGGAGGCAGCGTCGGCCGG----GT-AACA------CCGGATCGTACGTGGAACCCCTCTGAACCTTCG-CACGTAGAGGAAGGAGAAGTCGTAACAAGGTTTTC----------------------------------------------------------------------------------------------------------------------------------------------------------------------------------------------------------GATGGTTTAATGCGTGGTATGCCCGTTGTTGATACTGGCCAACCAATTAGTGTTCCAGTGGGAAAAACCACTTTAGGCCGTATTTTCAATGTACTTGGTGAACCTGTCGACAATTTAGGAGATGTTGAT---GTTTCAAAGCGTTTTTCTATTCATCGTGAAGCACCTGCTTTTGTTGATCTAGAAACAACATTAAGTATCTTCGAAACAGGGATAAAAGTTGTTGATTTGCTCGCTCCATATCGTCGTGGTGGTAAAATTGGTTTATTTGGTGGAGCTGGTGTTGGTAAAACAGTTCTTATTATGGAATTAATC------AATAACATTGCTAAAGCACATGGAGGTGTTTCTGTTTTTGGAGGTGTGGGTGAACGTACACGAGAAGGCAATGACCTTTATATGGAAATGAAAGAATCAAAAGTTATTGATGAACAAAATCTTAGTGAATCT------------------------------------------------------------------------------------------------------------------------------------------------------------------------------------------------------------------------------------------------------------------------------------------------------------------------------------------------------------------------------------------------------------------------------------------------------------------------------------------------------------------------------------------------------------------------------------------------------------------------------------------------------------------------------------------------------------------------------------------------------------------------------------------------------------------------------------------AGATTATCGTTTACATACTATACACCAGAATATCAAGTATTAGATACAGACATTCTTGCAGCTTTTCGAATGACACCTCAACCAGGTGTTCCACCTGAAGAGGCAGGTGCTGCAGTAGCTGCTGAATCGTCAACAGGAACATGGACAACAGTTTGGACAGATGGACTAACAAGTTTAGACAGATACAAAGGTCGTTGCTATGATATTGAAGCAGTAGCTGGTGAAGACAATCAATATATTGCTTATGTGGCATATCCATTAGATCTTTTCGAAGAAGGTTCTGTAACAAATTTATTTACTTCAATTGTTGGAAATGTTTTTGGATTTAAAGCATTAAGAGCATTGCGTCTTGAAGATTTACGTATTCCTCCATCTTATGTAAAAACATTCCAAGGTCCGCCTCACGGTATTCAAGTAGAACGTGACAAATTAAATAAATATGGACGTCCTTTTTTGGGTTGTACaATTAAGCCAAAATTAGGTCTTTCTGCTAAGAATTATGGACGTGCTGTTTATGAAGGTTTAAGAGGTGGTTTAGATTTCACAAAAGATGATGAAAATGTAAATTCACAACCTTTTATGCGTTGGCGTGACCGTTTCCTTTTTGTTGCAGAAGCACTTTACAAAGCTCAAGCTGAAACAGGTGAAATAAAAGGTCATTATTTAAATGCTACAGCTGGACATTGTGATGAAATGATCAAAAGAGCTCAATGTGCAAAAGAATTAGGTATGCCAATTATTATGCATGATTATTTAACAGGTGGTTTTACAGCTAATACTTCTTTAGCACATTACTGTCGAGATCATAGTTTATTACTTCACATCCACCGTGCAATGCACGCTGTAATTGATCGTCAAAAAATTCATGGAATGCACTTTAGAGTTTTAGCTAAAGCTTTACGTCTTTCTGGGGGAGATCATTTACACTCAGGGACAGTTGTAGGTAAACTTGAAGGAGAACGCGAAGTAACTTTAGGTTTTGTAGATTTAATGCGTGATAACTTTTCTGAAAAAGATCGTCAACGTGGAATCTACTTTACTCAAGATTGGGTTTCATTACCTGGAACAATACCTGTTGCTTCTGGTGGTATTCATGTATGGCATATGCCCGCATTAGTAGAAATTTTTGGAGATGATGCTTGTTTACAATTTGGTGGGGGAACATTAGGCCATCCTTGGGGAAATGCTCCTGGAGCTGCGGCTAACCGTATTGCTTGTGAAGCTTGTGTTCAAGCACGTAATGAAGGACGCTCACTCGCTGCTGAAGGAAATGATATTATTCGTGATGCTG--------------------------------------------------------------------------------------------------------------------------------------------------------------------------------------------------------------------------------------------------------------------------------------------------------------------------------------------------------------------------------------------------------------------------------------------------------------------------------------------------------------------------------------------------------------------------------------------------------------------------------------------------------------------------------------------------------------------------------------------------------------------------------------------------------------------------------------------------------------------------------------------------------------------------------------------------------------------------------------------------------------------------------------------------------------------------------------------------------------------------------------------------------------------------------------------------------------------------------------------------------------------------------------------------------------------------------------------------------------------------------------------------------------------------------------------------------------------------------------------------------------------------------------------------------------------------------------------------------------------------------------------------------------------------------------------------------------------------------------------------------------------------------------------------------------------------------------------------------------------------------------------------------------------------------------------------------------------------------------------------------------------------------------------------------------------------------------------------------------------------------------------------------------------------------------------------------------------------------------------------------------------------------------------------------------------------------------------------------------------------------------------------------------------------------------------------------------------------------------------------------------------------------------------------------------------------------------------------------------------------------------------------------------------------------------------------------------------------------------------------------------------------------------------------------------------------------------------------------------------------------------------------------------------------------------------------------------------------------------------------------------------------------------------------------------------------------------------------------------------------------------------------------------------------------------------------------------------------------------------------------------------------------------------------------------------------------------------------------------------------------------------------------------------------------------------------TTTGCGTTTTGGGACTGGGTGGGCGGACGCTATTCCGTCTGCAGTGCCGTTGGAATGCTGCCCTTGTGCTTGCATTATGGCTTTGACATCATGATCGACTTCCTCAAGGGCGCCAACGACGTCGACGATCACTTCGCCTCG---GCCCCGTTCGAGTCGAATCTGCCCATCGTTCTTGGATTGCTCTCAGTGTGGAATACGAGCTTCTTGGGATATCCCACAAAAGCGATCCTGCCTTACTGTCAGGCATTGGCTAAATTTGCACCACACATTCAACAAGTGTCCATGGAGTCAAATGGCAAAAGCGTGGACATTACAGGACATCCATTG---TCG---TACGATGTTGGAGAAATTGATTTTGGAGAACCTGGAACAAACGGTCAGCATTCGTTCTATCAATTGATTCACCAAGGTCGAGTCATTCCATGTGAGTTCATTGGCATTGTCCGATCGCAACAGAGCGTCTACCTCAAGAATGAA---ATCGTCTCTAACCATGATGAACTCATGTGCAATTTCTTCGCACAAACTGATGCATTGGCGTATGGGAAGGATGCAGTGCAGTTGCGTTCAGAGAATGTTCCAGACTATTTGATTCCACACAGAACGTTCTCTGGCAATCGCCCATCGCTGTCgATCATGCTGCCGGAgTTG---ACGGCATACACGACTGGACAGATTTTGGCGCTGTATGAgCATCGTGTCGCGGTTCAAGGATTCATTTGggGTATTAACTCCTTTGACCAGTGG---------------------------------------------------------------------------------------------------------------------------------------------------------------------------------------------------------------------------------------------------------------------------------------------------------------------------------------------------------------------------------------------------------------------------------------------------------------------------------------------------------------------------------------------------------------------------------------------------------------------------------------------------------------------------------------------------------------------------------------------------------------------------------------------------------------------------------------------------------------------------------------------------------------------------------------------------------------------------------------------------------------------------------------------------------------------------------------------------------------------------------------------------------------------------------------------------------------------------------------------------------------------------------------------------------------------------------------------------------------------------------------------------------------------------------------------------------------------------------------------------
Derbesia                  ---------------------------------------------------------------------------------------------------------------------------------------------------------------------------------------------------------------------------------------------------------------------------------------------------------------------------------------------------------------------------------------------------------------------------------------------------------------------------------------------------------------------------------------------------------------------------------------------------------------------------------------------------------------------------------------------------------------------------------------------------------------------------------------------------------------------------------------------------------------------------------------------------------------------------------------------------------------------------------------------------------------------------------------------------------------------------------------------------------------------------------------------------------------------------------------------------------------------------------------------------------------------------------------------------------------------------------------------------------------------------------------------------------------------------------------------------------------------------------------------------------------------------------------------------------------------------------------------------------------------------------------------------------------------------------------------------------------------------------------------------------------------------------------------------------------------------------------------------------------------------------------------------------------------------------------------------------------------------------------------------------------------------------------------------------------------------------------------------------------------------------------------------------------------------------------------------------------------------------------------------------------------------------------------------------------------------------------------------------------------------------------------------------------------------------------------------------------------------------------------------------------------------------------------------------------------------------------------------------------------------------------------------------------------------------------------------------------------------------------------------------------------------------------------------------------------------------------------------------------------------------------------------------------------------------------------------------------------------------------------------------------------------------------------------------------------------------------------------------------------------------------------------------------------------------------------------------------------------------------------------------------------------------------------------------------------------------------------------------------------------------------------------------------------------------------------------------------------------------------------------------------------------------------------------TATCGTCTAACTTATTATACTCCAGATTATCAANTTAAAGAGACAGATATTCTTGCCGCTTTTCGTATGACACCTCAACCTGGAGTTCCACCTGAAGAGTGTGGTGCTGCCGTTGCTGCAGAATCATCAACCGGTACATGGACAACTGTTTGGACTGATGGATTAACTAGTCTTGATAGTTATAAAGGCCGTTGTTATGATTTAGAACCCGTTCAAGGAGAGGATAATCAATATATTGCATATGTAGCTTATCCATTAGATCTTTTTGAAGAAGGTTCCGTAACTAATTTATTCACTTCAATTGTTGGTAATGTATTTGGATTCAAAGCATTACGTGCACTTCGTTTAGAAGATTTACGTATTCCACCAGCTTATGTAAAAACTTTCCAAGGTCCACCACATGGAATCGAAGTACAACGTGATACATTACATAAGTATGGTCGTCCATTATTAGGTTGTACTATCAAACCTAAATTAGGTTTATCTGCGAAAAATTATGGTCGTGCGGTTTACGAATGTTTACGTGGAGGTCTTGATTTCACTAAGGATGATGAAAATGTAAATTCACAGCCATTCATGCGTTGGCGTGATCGTTTCTTATTTGTTGCTGAAGCTCTTTATAAATCTCAAGCTGAATCAGGGGAGGCTAAAGGTCATTACTTAAATGCAACTGCAGGAACTTGTGAAGAAATGTTAAAACGTGCTCAGTGTGCTAAGGAATTGGGTGTACCCATTGTTATGCATGATTATTTAACGGGTGGTTGGACAGCTAATACAACTTTAGCTCACTATTGTCGTGATAATGGTTTATTATTACATATTCATCGTGCAATGCATGCGGTTATTGATCGTCAAAAAAATCATGGTATGCATTTCCGCGTATTAGCAAAATCATTACGTTTATCTGGTGGAGATCACTTACATTCAGGAACTGTAGTAGGTAAACTTGAAGGGGAACGTGAAGTGACATTAGGTTTCGTAGATTTAATGCGTGATGCTTATGTCGAAAAAGATCGTAGCCGTGGTATCTACTTTACTCAAGATTGGGTTTCATTACCTGGGGTTATACCAGTAGCTTCTGGAGGTATTCATGTATGGCATATGCCAGCATTAGTTGAAATTTTCGGTGATGATGCTTGTTTACAGTTTGGTGGTGGAACTTTAGGTCATCCATGGGGAAATGCCGCTGGAGCAGCAGCTNNNCGAATTGCAGCTGAAGCATGTGTTCAGGCTCGAAATGAAGGTCGTAGTTTAGCCAACGAAGGAAACAAGGTAATTCGTGCAGCCGCTAAATGGAGTCCAGAATTA---------------------------------------------------------------------------------------------------------------------------------------------------------------------------------------------------------------------------------------------------------------------------------------------------------------------------------------------------------------------------------------------------------------------------------------------------------------------------------------------------------------------------------------------------------------------------------------------------------------------------------------------------------------------------------------------------------------------------------------------------------------------------------------------------------------------------------------------------------------------------------------------------------------------------------------------------------------------------------------------------------------------------------------------------------------------------------------------------------------------------------------------------------------------------------------------------------------------------------------------------------------------------------------------------------------------------------------------------------------------------------------------------------------------------------------------------------------------------------------------------------------------------------------------------------------------------------------------------------------------------------------------------------------------------------------------------------------------------------------------------------------------------------------------------------------------------------------------------------------------------------------------------------------------------------------------------------------------------------------------------------------------------------------------------------------------------------------------------------------------------------------------------------------------------------------------------------------------------------------------------------------------------------------------------------------------------------------------------------------------------------------------------------------------------------------------------------------------------------------------------------------------------------------------------------------------------------------------------------------------------------------------------------------------------------------------------------------------------------------------------------------------------------------------------------------------------------------------------------------------------------------------------------------------------------------------------------------------------------------------------------------------------------------------------------------------------------------------------------------------------------------------------------------------------------------------------------------------------------------------------------------------------------------------------------------------------------------------------------------------------------------------------------------------------------------------------------------------tgctctgccgttggaATACTGCCNTTGAGTCTGCAATATGGGTTTGACATCATGGAGCAGTTTTTGAAGGGTGCAAATGATATGGATGATCACTTCGCAAGT---GCTCCATTTGAAGATAATCTTCCTGTGCTTCTGGGATTGTTGTCTGTATGGAATGTTTCATTCCTTGGATACTCAACACGAGCAATCTTACCTTATTGTCAGGCTTTAGCCAAACTGGCACCACACATCCAGCAGGTTTCGATGGAATCAAATGGTAAGGGCGTTGATATCAATGGCCGGCCACTC---CCA---TTTGATGCTGGTGAAATTGACTTTGGAGAACCAGGAACAAATGGACAGCACTCATTCTATCAGCTTATCCATCAAGGCCGAACAGTACCTTGTGACTTCATTGGCATTGTCCGCTCACAACAAAGTGTATACCTAAAGGATGAA---ACAGTTTCGAATCATGATGAATTAATGTGTAATTTCTTCGCCCAGGCTGATGCACTGGCTTATGGAAAGTCACCTGTCCAGTTGCGGGATGAGGGTGTTCCAGAGCATCTGATCCCCCACAAAACATTTACTGGAAATAGACCATCATTGTCAATCATGATTCTGGAGTTG---AATGCATATGCAGTTGGTCAATTGCTGTCGATGTATGAGCATCGAGTTGCAGTTCAAGGCTTTGTCTGGGGTATCAACTCcttc---------GGGATCAACGGGTTCGGAAGAATCGGACGCCTGTTTTTTAGGTGCCAATACGACAGGCCCGAA---TCAATGCTTGAGATCATCTGCATCAATGACTCCGGCGGTGTCAAGCAGGCATCTCACCTTCTCCAGTATGACTCCACCATGGGGACCTTTCCCCATGAGGTGAAAATTGCTGATGATGACCACATCACAGTTGACGGGAAGGAGATCAGGGTTGTGTCCAACCGCGACCCTACACAGCTCCCATGGAAAGAGCTTGGTGTCGATTTGGTCATTGAGGGAACTGGTGTATTTGTGAGTGAGGAAGGTGCTGGGAAGCATCTGGAGGCCGGTGCCAAGAAGGTTGTGATTACCGCTCCTGCAAAGGGT---AATGTTCCTACCTTTGTGGTTGGAGTTAATGAGGAAGGCTACAAGCATGAGTACCCC---ATTGTATCCAATGCATCCTGTACTACCAACTGCTTGGCACCTTTTGTCAAGGTTTTGGATGAGAAGTTTGGAATTGCCAAGGGTACAATGACCACCACACACTCCTACACTGGGGACCAACGCTTGCTTGATGCCTCTCACCGCGATCTCAGGAGAGCACGTGCTGCCCTTCTCAACATTGTACCAACTACCACTGGGGCTGCCAAGGCTGTTGCTTTGGTCCTTCCCAACGTCAAGGGCAAGTTGAATGGTATTGCTCTTCGAGTTCCAACCCCAACTGTCTCAGTTGTTGACCTTGTCATCCAGACTGAGAAGAAAACATCAGCAGAGGAAGTCAATGATGCTTTCCGTGCATCAGCAGAA---------------GGTCCCCAGAAGGGAATTTTGGAAGTTGCTGACACACCACTGGTATCAACAGACTTCAAGCAAACTGATGTATCATGCAGCATTGATTCTGCCCTGACCATGGTTATGGGTGAAGATATGGTTAAGGTTGTTGCCTGGTACGATAACGAAT--------------------------------------------aaGGGTACCGGAATTGCCAACACTTGCCCAACCCTTGAAACTGGTGAAGATGGCAAGTCTCTCAAGGCTGGCACATACACTGTGTCTGGCATGTGCATTGAACCAACTGCCTTCCAGGTGAAGGAAGAG------TCCGAATTCAGGGACCAGCCTGCTGCATTTGTCGACACTAAGCTCATGACTCGCCTCACATACACTCTTGATGGGCTTGGCGGAAAAATGACTGTTGGTGGAGATGGTTCCGTTGACTTCAAGAAGGACAATGACGGTATTGACTTTGCACCCACCACTGTCCAACTGCCCGGAGGAGAACGTGTTCCATTCCTGTTCACCTTCAARCAGTTCAATGGAAAGGGAGGTGACTTCACAGTGcCTTCTTACAGAGGTTCCTCTTTCTTGGACCCCAAGGGC---------------------
Bryopsis                  ----------------------------------------------------------------------------------------------------------------------------------------------------------------------------------------------------------------------------------------------------------------------------------------------------------------------------------------------------------------------------------------------------------------------------------------------------------------------------------------------------------------------------------------------------------------------------------------------------------------------------------------------------------------------------------------------------------------------------------------------------------------------------------------------------------------------------------------------------------------------------------------------------------------------------------------------------------------------------------------------------------------------------------------------------------------------------------------------------------------------------------------------------------------------------------------------------------------------------------------------------------------------------------------------------------TTGACGGAAGGGCACCACCAGGCGTGG--ATGCT-GCGGCTTAATTTGACTCAACACGG-GGAACCTTA-CGGGGTTTGGACACAG-GTAGGATTGACGGATTGA-AGCTCTTTCTTGATTCCGTGGA-TGGTGGTGCATGGCCGATCTCAGCCCGTGGGTTGACTTGTCAGGTTCACTCCGGTAACGCGCGAGACCCCGACTTACCAAA-TAGCGC-ACCCC-GGCATG-----CCG-GG--TGCGG-T-GCTTCTTGGAGGGAC-TTCCGG-TGAG----AGCCG-GCT--GAAGT-CGGGGCAATATCAGGTCAGTGA-TGC-CCTTAGTTATCCTCGGTTGCACG-CGTCCTACAATGTGGCGTCCAACGAG------TTCTCC--CCTTGCC-CGAGA-GGCTTTGGGTAATCTGTG-AAGAGCGCCACGTGACGGGGCTAGACTCTTGATATTCTTGGTCTTCAACGAGGAATGCCTAGTAGT-CGTGGGTCAGTATCCCACGACGATTACGT-CCCTGCCCTTTGTACACACCGCCCGTCGCTGATCCTGATGGCAG--CATTGACGAAATCGGGGGA-CGGATGGCCGGCCCT------------CGGGTCGA-GCGACCG-GAACCTGC-TAAGC-CAAT-TTGCTAGAGGAATCAGAAGTCGTAACAAGGTCTCCGTTG-GGGAA-CCAGCGGAGGGATCATT------------------------------------------------------------------------------------------------------------------------------------------------------------------------------------------CGCGGTATGGAAGTCGTTGATACGGGAAACCCATTAACAGTTCCAGTAGGGGAGTCCACGCTTGGTCGTATTTTTAATGTACTTGGAGAAACTGTAGATAATTTAGGTCCTGTTGAG---ACAGAAACCTGTTTGCAAATACATAGATCAGCGCCTGCTTTTGTGGATTTAGATACTAAATTATCCATTTTTGAAACAGGTATTAAAGTGGTTGACTTATTAGCACCTTATCGACGAGGCGGTAAAATTGGCTTATTTGGTGGTGCAGGAGTTGGTAAAACTGTATTAATCATGGAATTAATC------AATAATATTGCAAAAGCTCATGGGGGTGTTTCGGTTTTTGGTGGAGTTGGTGAACGAACTCGCGAAGGAAATGATCTTTATATGGAAATGAAAGAATCTAAAGTAATTAATGAAGATAAT-TAAGTGAATCTAAAGTGGCTTTAGTATATGGTCAAATGAATGAACCACCMGGTGCGCGAATGCGAGTTGGATTAACCGCTTTTACGATGGCCGAATATTTTCGTGATATCATTAAACAAGATGTGCTATTATTTATAGATAATATTTTTCGTTTTGTACAAGCTGGATCAGAAGTTTCCGCTTTATTAGGTCGAATGCCTTCTGCTGTAGGT-ATCAACCAACTTTAGCTTCAGAAATGGGGGGTTTACAAGAACGTATTACTTCAACAAAAGACGGGTCAATTACTTCTATACAAGCGATTTATGTTCCTGCCGATGATTTAACAGATCCCGCACCCGCAACAACTTTTGCTCACTTAGATGCCACAACTGTATTATCTCGAGGTTTAGCTTCGAAAGGTATTTACCCAGCTGTAGATCCTTTAGATTCTACATCGACTATGCTACAACCTTGGATTGTTGGCGAAGAGCATTATGCTTGTGCTCAAAATGTTAAACAAACTTTACAACGCTACAAAGAATTACAAGATATTATTGCTATTTTAGGTTTAGATGAATTATCAGAAGAGGATCGTTTAATTGTTGCACGTGCTAGAAAAATTGAACGTTTTTTATCTCAGCCCTTTTTTGTTGCAGAAGTTTTTACAGGTTCGCCTGGAAAATATGTAAG----------------------------------------------------------------------------------------------------------------------------------------------------------CTATCGTCTACTTATTACACACCTGATTACCAAGTAAAAGATACAGATATTCTTGCAGCCTTTCGTATGACACCCCAACCTGGTGTTCCACCAGAAGAGTGTGGGGCAGCTGTTGCAGCAGAATCTTCAACAGGGACGTGGACTACTGTATGGACAGATGGTTTAACAAGTTTAGATCGTTATAAAGGTCGTTGTTATGATTTAGAACCTGTAAAAGGGGAAGAAAATCAGTATATAGCCTATGTTGCATACCCACTTGATTTATTCGAAGAAGGCTCAGTAACAAACTTATTTACATCAATTGTTGGAAACGTATTCGGTTTTAAAGCCTTACGAGCACTTCGCTTGGAAGATTTACGTATTTCAGTTGCTTATGCTAAAACATTCCAAGGTCCGCCACATGGTATTGAAGTTGAGCGTGATAAATTAAATAAATATGGACGTCCATTACTTGGTTGTACAATTAAACCTAAATTAGGTTTATCAGCAAAAAATTATGGTCGAGCAGTTTATGAATGTTTACGAGGTGGTCTTGATTTCACTAAAGATGATGAAAATGTAAACTCACAACCGTTTATGCGTTGGCGTGATCGTTTCTTATTCGTTGCTGAAGCAATCTATAAATCTCAAGCAGAAACCGGTGAAATTAAAGGTCATTACTTAAATGCAACTGCAGCAACTTGTGAAGACATGATGAAACGTGCACAGTGTGCTAAAGAATTAGGTGTTCCTATCATTATGCATGATTACTTAACGGGAGGTTGGACAGCTAATACAAGTTTAGCACGTTATTGTCGTGATCATGGTCTTTTATTACATATTCACCGTGCAATGCACGCCGTAATTGATCGTCAAAAAAATCACGGAATGCACTTCCGTGTATTAGCAAAATCTTTACGTATGTCTGGTGGAGATCACTTACATTCTGGTACTGTTGTAGGTAAACTTGAAGGTGAACGTGAAGTAACTTTAGGTTTCGTTGATTTAATGCGTGACGATTTTATTGAAAAAGATCGAGCTCGTGGTATTTATTTCACACAAGATTGGGTATCACTTCCTGGAGTTATGCCAGTAGCCTCTGGTGGTATTCATGTATGGCATATGCCCGCATTAGTAGAAATCTTTGGTGATGATGCTTGTTTACAATTCGGTGGTGGAACTTTAGGTCATCCTTGGGGGAATGCTCCAGGAGCCGCAGCCAATCGTATTGCTTGTGAAGCATGTGTTCAAGCTcGTAATGAAGGTCGTGATTTAGCTCGCGAAGGTGGAGACGTTAT----------------------------------------------------------------------------------------------------------------------------------------------------------------------------------------------------------------------------------------------------------------------------------------------------------------------------------------------------------------------------------------------------------------------------------------------------------------------------------------------------------------------------------------------------------------------------------------------------------------------------------------------------------------------------cgtggaaagggaAAGATCAAATCCTTCCCCAAGGACGACGCCTCGCAACCACCCCACTTGACCGGGTTCATGGGTTACAAGGCGGGTTCCACCCACATCGTTCGCGAAGTCGATCGTCCCAACTCGAAACTCCACAAGAAGGAGACCTGTGAAACCGTGACGATCGTGGAGTGCCCCCCAATGATCGTCGTCGCGGCAATCGGATACGTTTCCACCGCCAATGGACCCGTGTCCAAGTACACCGTGTGGGCTCAGCATCTCACCGACGAAATGAAGAGGAGGTTTTACAAGAGGTGGCACACCAGCCAGAGGAGGGCTTTCTGTAACTATGCCAAG---AAGTATGGGTCCACTGAGATCGAGGATACTTTGAGGAAGATGAAGGATGAGTGCGTCTCCATCAGGATTTTGGCACACACTCAGATCTCCAAGACGCCCCTGAAGAGGTTCCAAAAGAAGGGTCATTGCATGGAGATTCAGGTTAATGGCGGAACCGTTCCAGACAAGGTCGATTTTGCATACAAATTGTTTGAGAAGGGTGTGAGCGTGGATAGCGTATTCCAACCCAACGAAATGATCGACACCATtGCCGTCACGAAGGGTTGCGGAACTGAGGGTGTGGTCACCAGATGGGGTGTCACCCGGCTG------------------------------------------------------------------------------------------------------------------------------------------------------------------------------------------------------------------------------------------------------------------------------------------------------------------------------------------------------------------------------------------------------------------------------------------------------------------------------------------------------------------------------------------------------------------------------------------------------------------------------------------------------------------------------------------------------------------------------------------------------------------------------------------------------------------------------------------------------------------------------------------------------------------------------------------------------------------------------------------------------------------------------------------------------------------------------------------------------------------------------------------------------------------------------------------------------------------------------------------------------------------------------------------------------------------------------------------------------------------------------------------------------------------------------------------------------------------------------------------------------------------------------------------------------------------------------------------------------------------------------------------------------------------------------------------------------------------------------------------------------------------------------------------------------------------------------------------------------------------------------------------------------------------------------------------------------------------------------------------------------------------------------------------------------------------------------------------------------------------------------------------------------------------------------------------------------------------------------------------------------------------------------------------------------------------------------------------------------------------------------------------------------------------------------------------------------------------------------------------------------------------------------------------------------------------------------------------------------------------------------------------------------------------------------------------------------------------------------------------------------------------------------------------------------------------------------------------------------------------------------------------------------------------------------------------------------------tccaaCCTGGAGATCGTGTGCATTAATGACACCCGTGGTGTCACGAATGCCGCCCACTTGTTGAAGTACGACTCCACCATGGGAACCTTCGATGCCGATGTCAAGGTCGTCGATGATAGCAACATCTCCGTGAACGGAAGGAACATCAGGATTGTGTCCACCCGTGACCCAACCACCCTCCCATGGGCTGAGATGGACGTGGGCATCGCCATCGAGGGAACCGGAGTGTTCATTAACGAGGAGGGAGCTGGAAAGCATCTCCAGGCTGGTGCCAAGAAGGTCATCATCACTGCCCCCGGCAAGGGT---GATATCCCCACCTTYGTGGTTGGTGTCAACGAGGAGGGATACAAGCACGAGTACCCC---ATCGTGTCCAACGCCTCCTGCACCACCAACTGCTTGGCTCCTTTCGTCAAGGTGCTCGAGAACGAGTTCGGAATCGTGAAGGGAACCATGACCACCACCCACTCTTACACCGGTGACCAGCGTCTGTTGGATGCTTCCCACCGTGACTTGAGGAGGGCCCGTGCTGCTGGCTTGAACATCGTCCCCACCACCACTGGTGCCGCCAAGGCTGTCGCCGCTGTGTTGCCCAGCATGAAGGGTAAGCTCAACGGAATTGCTCTCCGTGTGCCAACCCCCACCGTGTCCGTCGTGGACTTGGTTATCCAGACTGAGAAGAAGACTTTCGCTGAGGAGGTCAACGAGGCCTTCCGCAAGTACGCCAAT---------------GGCCCAATGAAGGGAATTTTGGCTGTGGCTGATACCCCCTTGGTGTCCATGGACTTCaaGAAGACYGACGTCTCCTCCACtGTGGACGCTGCCTTGACTATGGTCATGGGAGATGATATGGtCAAGGTGGtTGCCTGG--------------------------------------------------GCARRTYAAGGGTACCGGTGTCGCCAACACTTGCCCAACTCTCGCCACTGGTGGCGATGGGTCCAGCCTGAAGGCCGGTAGCTACCAGGTCACCGGAATGTGTATCGAGCCCACTTCCATCACCGTCAAGGAAGAG------TCCCAGTTCAAGGATGGAGTGTCCGAGTTCGTCAAGACCAAGTTGATGACTCGTCTCACCTACACCCTCGACGGACTGAGTGGAAAGATGACTGTCGGAGGCGACGGCAGCGTTGATTTCAAGAAGGACAACGAGGGAATTGATTTCGCCCCCACCACTGTCCAGTTGCCAGGAGGTGAGCGCGTGCCTTTCCTCTTCACCTTCAAGCAGTTTGCCGGCAAGGGAGGARACTTCACCGTGCCATCCTACAGGGGATCTACCTTTTTGGACCCCAAGGGCC--------------------
Codium                    ---------------------------------------------------------------------------------------------------------------------------------------------------------------------------------------------------------------------------------------------------------------------------------------------------------------------------------------------------------------------------------------------------------------------------------------------------------------------------------------------------------------------------------------------------------------------------------------------------------------------------------------------------------------------------------------------------------------------------------------------------------------------------------------------------------------------------------------------------------------------------------------------------------------------------------------------------------------------------------------------------------------------------------------------------------------------------------------------------------------------------------------------------------------------------------------------------------------------------------------------------------------------------------------------AACTTGAAGG-AATTGACGGAAGGGCACCACCAGGCGTGG--ATGCT-GCGGCTTAATTTGACTCAACACGG-GGAACCTTA-CGGGGTTTGGACACAG-GTANGATTGACGGATTGAAAGCTCTTTCCTGATTCCGTGGA-TGGTGGTGCATGGCCGATCTCAGCCCGTGGGTTGACTTGTCAGGTTCACTCCGGTAACGCGCGAGACCCCGACTTACCAAA-TAGCGC-ACCCC-GGCATG-----CCG-GG--TGCGG-T-GCTTCTTGGAGGGAC-TCCCGG-TGAG----AGCCG-GCT--GAAGC-CGGGGCAATATCAGGTCAGTGA-TGC-CCTTAGTTATCCTCGGTTGCACG-CGTCCTACAATGTGGCGTCCAACGAG------TTCTTC--CCTTGCC-CGAGA-GG-CTTGGGTAATCTGTG-AAGAGCGCCACGTGACGGGGCTAGACTCTTGATATTCTTGGTCTTCAACGAGGAATGCCTAGTAGT-CGTGGGTCAGTATCCCACGACGATTACGT-CCCTGCCCTTTGTACACACCGCCCGTCGCTGATNCTGATGGCAG--CATTGACGAAATCGGGGGAACGGATGGCCGGCCCT------------CGGGTCGA-GCGACCG-GAACCTGC-TAAGC-CAAT-TTGCTANAGGAATCAAAAGTCNTAACAAGGTCTCCGTTG-GGGAA-CCAGCGGAAGGGATCATT--------------------------------------------------------------------------------------------------------------------------------------------------------------------------------------------------------------------------------------------------------------------------------------------------------------------------------------------------------------------------------------------------------------------------------------------------------------------------------------------------------------------------------------------------------------------------------------------------------------------------------------------------------------------------------------------------------------------------------------------------------------------------------------------------------------------------------------------------------------------------------------------------------------------------------------------------------------------------------------------------------------------------------------------------------------------------------------------------------------------------------------------------------------------------------------------------------------------------------------------------------------------------------------------------------------------------------------------------------------------------------------------------------------------------------------ATGGTTCCAAAAACTGAAACTAAAGCAGGTGCAGGATTTAAAGCAGGGGTTAAAGATTATCGACTAACCTATTATACACCTGATTATCAAGTTAAAGAAACTGACATTCTTGCAGCTTTTCGTATGACTCCACAACCTGGAGTTCCGCCAGAAGAATGTGGAGCTGCTGTTGCTGCTGAATCTTCAACTGGAACATGGACAACAGTTTGGACAGATGGATTAACAAGTTTAGATAGTTATAAAGGACGTTGTTATGATTTAGAACCGGTAAAAGGAGAAGAAAATCAATATATTGCATATGTTGCTTATCCTATTGATTTATTTGAAGAAGGATCGGTTACTAATTTATTTACATCAATTGTTGGAAACGTTTTTGGATTTAAAGCATTACGAGCTCTTCGATTAGAAGATTTACGGATTTCACCAGCTTATGCAAAAACATTTCAAGGACCACCTCATGGGATTGAAGTAGAACGAGATAAATTAAATAAATATGGACGTCCATTATTAGGTTGTACTATTAAACCTAAATTAGGCTTATCAGCTAAAAATTATGGACGTGCTGTTTATGAATGTTTAAGAGGTGGATTAGATTTTACTAAAGATGATGAGAATGTAAATTCTCAACCTTTTATGCGTTGGAGAGATAGATTTTTATTTGTTGCGGAAGCTATTTATAAATCACAAGCAGAAACTGGAGAAATTAAAGGACATTATTTAAATGCAACAGCTGGGACGTGTGAAGAAATGTTAAAACGTGCACAATGTGCGAAAGAATTCGGCGTACCTATTATCATGCACGATTATTTAACTGGAGGTTGGACAGCTAATACAAGTTTAGCTCGTTACTGTCGAGATAATGGCTTATTATTACATATACATCGAGCTATGCATGCGGTTATTGATCGACAAAAAAATCATGGAATGCATTTTCGGGTTTTAGCTAAATCTTTACGTATGTCTGGTGGAGATCATTTACATTCTGGAACTGTTGTAGGAAAACTTGAAGGTGAACGTGAAGTTACTTTAGGTTTTGTTGATTTGATGCGAGATGATTTTATTACAAAAGATAGAAGTCGTGGAATTTATTTTACTCAAGATTGGGTTTCTTTACCTGGTGTTATGCCTGTTGCTTCAGGGGGTATTCATGTTTGGCATATGCCCGCATTAGTAGAAATTTTCGGAGATGATGCTTGTTTACAATTTGGAGGAGGTACTTTAGGACATCCATGGGGAAATGCTCCTGGTGCAGCTGCTAACCGAATTGCTTGTGAAGCTTGTGTTCAAGCTAGAAATGAAGGAAGAGATTTAGCTAGAGAAGGCGGAGATGTTATTAGAGCTGCTTGTACTTGGAGTCCAGAATTAGCAGCGGCTTGTGAA-----------------------------------------------------------------------------------------------------------------------------------------------------------------------------------------------------------------------------------------------------------------------------------------------------------------------------------------------------------------------------------------------------------------------------------------------------------------------------------------------------------------------------------------------------------------------------------------------------------------------------------------------------------------------------------------------------------------------------------------------------------------------------------------------------------------------------------------------------------------------------------------------------------------------------------------------------------------------------------------------------------------------------------------------------------------------------------------------------------------------------------------------------------------------------------------------------------------------------------------------------------------------------------------------------------------------------------------------------------------------------------------------------------------------------------------------------------------------------------------------------------------------------------------------------------------------------------------------------------------------------------------------------------------------------------------------------------------------------------------------------------------------------------------------------cAAGGCGCGCGGGTCGGATCTACGTGTGCACTTCAAAAACACCCGGGAAACGTGTTTCGCAATAAAGAGRATGCAGCTGGACAAGGCTAAGAGCTACCTGGAGTCTGTTCTTGCGCACAAGCGTtgCaTTCCTTTCAGGAGGTTTTGCGGGGGtNNNNNNNNNNNNNNN---NNNNNNNNNNNNNNNNNNNNNNNNNNNNNNNNNNNNNNNNNNNNNNNNNNNNNNNNNNNNGCTGTGCTTAATCTGCTCAAGAATGCCGAGAGCAATGCAGAGTCGAAAGGTCTGGATGTGGATAACCTGTACGTCTTCCACGTGCAAGTGAACAGAGCAATGAAGCAAAGAAGGAGAACGTAT-----------------------------------------------------------------------------------------------------------------------------------------------------------------------------------------------------------------------------------------------------------------------------------------------------------------------------------------------------------------------------------------------------------------------------------------------------------------------------------------------------------------------------------------------------------------------------------------------------------------------------------------------------------------------------------------------------------------------------------------------------------------------------------------------------------------------------------------------------------------------------------------------------------------------------------------------------------------------------------------------------------------------------------------------------------------------------------------------------------------------------------------------------------------------------------------------------------------------------------------------------------------------------------------------------------------------------------------------------------------------------------------------------------------------------------------------------------------------------------------------------------------------------------------------------------------------------------------------------------------------------------------------------------------------------------------------------------------------------------------------------------------------------------------------------------------------------------------------------------------------------------------------------------------------------------------------------------------------------------------------------------------------------------GTTtGGTAGAATTGGACGCCTCTTTTC-AGGTGTGTGGAGGCCAGGGAaGAc---TcccTGCTGGACATTGTGTGCATCAATGACACgcgaggAgcCAAGAACGCAGCACACTTGCTGAAGTATGATTCGACCATGGGCACCTTCAATGCAGATGTGCAGGTGGTTGATGACAACCACATTTCAGTYGATGGGCGCAAGATCCAAATTGTTTCCACAAGGGATCCAACAACCTTGCCATGGGCAGAGTTGGGTGTCGGAATTGTCATCGAGGGTACTGGTGTCTTCGTAAATGAGGAGGGTGCCAGCAAGCATCTTCAGGCTGGTGCTAAGAAGGTCATCATCACGGCCCCTGGCAAGGGC---GACATCCCAACTTTTGTTGTGGGTGTCAATGAAGATGGTTACAAGCATGAGTACCCA---ATTGTCTCCAATGCCTCGTGCACCACAAACTGCCTGGCTCCGTTTGTGAAGGTTTTGGAAAAAGAATTTGGGATTGTTAAGGGTACAATGACCACCACCCACTCCTACACCGGAGACCAACGGTTGCTGGATGCATCCCATCGGGACTTGAGACGGGCACGGGCTGCGGGTCTGAATATCGTTCCAACCACAACAGGAGCTGCTAAAGCAGTTGCTGCTGTCCTTCCAACCTTGAAAGGAAAGCTCAACGGAATTGCTCTTCGTGTGCCCACACCTACAGTTTCAGTCGTGGATCTGGTTGTTCAGACCGAGAAGAAAACATTTGCAGAAGAGGTGAATGAAGCTTTCAGGAAGTATGCAGAT---------------GGACCCATGAAGGGCGTTCTTGCTGTCGCCGATATCCCCCTCGTGTCGATGGAtttcAAGAAgAcCAATGTATCATCCACCATTGATGCTGCCCTGAcCATGGtgatgggtgacgatatggtg-------------------------------------------------------TGACCTATT-GCAGATCAAGGGTACTGGGTTGGCCAACACTTGCCCCACTCTG---TCTACTGGGGATGATGCTAAGCTCAAGCCTGGCAGCTACGCTGTGAGCAGCATGTGCATTGAGCCCACCTCCATCCAGGTGAAGGATGAG------TCTCAGTTCAAGGATGGGGTGGCGGACTTTGTCAAGACCAAGCTCATGACAAGGCTGACTTACACACTTGATGGGCTTGGCGGTAAGATGACTGTTGGAGGCAGTGGAGATATTTCCTTCGAAAAAGACAACGAAGGAATTGATTTCGCACCAACAACAGTCCAGTTGCCAGGAGGAGAGAGAGTTCCATTTTTGTTCACTTTCAAGCAGTTTTCAGGAAAAGGGGGTGATTTTGTGGTGCCATCCTACAGAGGCTCAACTTTCCTTGACCCCAAGGGCCGTGGTGGTTC----------
Blastophysa_rhizopus      ---------------------------------------------------------------------------------------------------------------------------------------------------------------------------------------------------------------------------------------------------------------------------------------------------------------------------------------------------------------------------------------------------------------------------------------------------------------------------------------------------------------------------------------------------------------------------------------------------------------------------------------------------------------------------------------------------------------------------------------------------------------------------------------------------------------------------------------------------------------------------------------------------------------------------------------------------------------------------------------------------------------------------------------------------------------------------------------------------------------------------------------------------------------------------------------------------------------------------------------------------------------------------------------------------------------------------------------------------------------------------------------------------------------------------------------------------------------------------------------------------------------------------------------------------------------------------------------------------------------------------------------------------------------------------------------------------------------------------------------------------------------------------------------------------------------------------------------------------------------------------------------------------------------------------------------------------------------------------------------------------------------------------------------------------------------------------------------------------------------------------------------------------------------------------------------------------------------------------------------------------------------------------------------------------------------------------------------------------------------------------------------------------------------------------------------------------------------------------------------------------------------------------------------------------------------------------------------------------------------------------------------------------------------------------------------------------------------------------------------------------------------------------------------------------------------------------------------------------------------------------------------------------------------------------------------------------------------------------------------------------------------------------------------------------------------------------------------------------------------------------------------------------------------------------------------------------------------------------------------------------------------------------------------------------------------------------------------------------------------------------------------------------------------------------------------------------------------------------------------------------------------------------------------------------------------------------------------------------------------------------------------------------------------------------------------------------------------------------------------------------------------------------------------------------------------------------------------------------------------------------------------------------------------------------------------------------------------------------------------------------------------------------------------------------------------------------------------------------------------------------------------------------------------------------------------------------------------------------------------------------------------------------------------------------------------------------------------------------------------------------------------------------------------------------------------------------------------------------------------------------------------------------------------------------------------------------------------------------------------------------------------------------------------------------------------------------------------------------------------------------------------------------------------------------------------------------------------------------------------------------------------------------------------------------------------------------------------------------------------------------------------------------------------------------------------------------------------------------------------------------------------------------------------------------------------------------------------------------------------------------------------------------------------------------------------------------------------------------------------------------------------------------------------------------------------------------------------------------------------------------------------------------------------------------------------------------------------------------------------------------------------------------------------------------------------------------------------------------------------------------------------------------------------------------------------------------------------------------------------------------------------------------------------------------------------------------------------------------------------------------------------------------------------------------------------------------------------------------------------------------------------------------------------------------------------------------------------------------------------------------------------------------------------------------------------------------------------------------------------------------------------------------------------------------------------------------------------------------------------------------------------------------------------------------------------------------------------------------------------------------------------------------------------------------------------------------------------------------------------------------------------------------------------------------------------------------------------------------------------------------------------------------------------------------------------------------------------------------------------------------------------------------------------------------------------------------------------------------------------------------------------------------------------------------------------------------------------------------------------------------------------------------------------------------------------------------------------------------------------------------------------------------------------------------------------------------------------------------------------------------------------------------------------------------------------------------------------------------------------------------------------------------------------------------------------------------------------------------------------------------------------------------------------------------------------------------------------------------------------------------------------------------------------------------------------------------------------------------------------------------------------------------------------------------------------------------------------------------------------------------------------------------------------------------------------------------------------------------------------------------------------------------------------------------------------------------------------------------------GACTGGGTGGGCGGCCGCTACAGCGTGTGCAGCGCCGTCGGCATGCTGCCCCTCAGCCTGCAGTACGGCTTCGACTACATGCAGACCTTCCTGGAGGGCGCCAACAACATTGATGAGCACTTCAAGACC---ACGCCCTTTGAGGACAACCTCTGCGTGCTCATGGGCCTCTTCAGCTTGTGGAACGTGAGCTTCTTTGGGAACCCGGCCAAGGCCATCCTGCCTTACTGCCAGGCGCTAGCCAAGCTCCCCCCTCACATCCAGCAAGTGTCTATGGAGTCCAATGGCAAGGGCGTCGACATCGATGGCCGCGACCTG---CCC---TACAACGCCGGGGAGATCGACTTTGGTGAGCCGGGCACCAACGGGCAGCACAGCTTCTACCAGCTCATCCACCAGGGCCGGGTYGTGCCCTGCGAGTTCATTGGCATCGTGCGCAGCCAGCAGAGCGTGTACCTGAAGGGGGAA---ATTGTGTCCAACCATGAYGAGCTCATGTGCAACTTCTTTGCCCAGGCTGATGCRCTCGCGTACGGGAAGGACCAGATGGAGCTGAGGGCGGATGAGATCGCCGACTCCTTGATTCCGCACAAAACCTTCAGCGGCAACCGGCCCTCCATGAGCATCCTGCTGCCCGAGCTG---AACGCCTACACCACGGGGCAGCTGCTGGCCATGTACGAGCACCGCATAGCAGTGCAGGGCTTCGTGTGGCAGATCAACTCCttc------------------------------------------------------------------------------------------------------------------------------------------------------------------------------------------------------------------------------------------------------------------------------------------------------------------------------------------------------------------------------------------------------------------------------------------------------------------------GCGYGGTGCACGACCAACTGCCTTGCCCCATTCGTCAAGGTCATTTAGGATAAMTTCGGCATTGTCAAGGGTACCATGACCACCACCCACTCCTACACTGGTGACTAGAGGCTACTTGACGCTTCCCACAGAGACATGAGGCGTGCACGTGCTGCTGCCCTAAACATTGTCCCCACCACCACTGGTGCCGCTAAGGCTGTCGCTCTTGTCATTCCTTCTCTTAAGGGCAAGCTAAATGGTATCGCTCTTCGTGTGCCTACCCCTACCGTCTCCGTTGTGGACCTGGTCCTCTAGGTTGAGAAGAAGACCTCTGCAGAGGAGGTGAATGAGGCTTTCAGGAAGGCTGCAAGC---------------GGTCCAATGAAGGGAATCCTTGATGTTGCTGATGTACCCCTGGTATCCATGGACTTCAAGAAGTGCCCCATCTCCTCCATCGTAGACTCTGCCCTAACCATGGTCATGGGTGAGGACATGRtCAAGGTTGTCTCCTGGTACGACAACGARTGG-------------------------------------------------CGGGCGTKGCCAACACGTGCGCAACCATTGCAGAGGGCACCACCAACCTCAAGCTTCCAGCYGGTAAGTATAAGCTCAGCAAGTTCTGCATGGAGCCAACCAGCTTCACCGTGAAGGAGGAT------GACTACAAGACAGGCGAGTCCAACTTCATT---AAGACCAGGCTGCTCACCAGATAAACCTACTCCCTTGACCAGATGCAAGGAGCATTTGACGTAGATGGCTCTGGCAATGTAAGGCTA---TAGGAGTTCGAGGGCATGGACTTTGCCCCAGTGACAGTAGGCATGCCAGGTGGTGAGCGTGTAGCTTTCCAGTTCACGGTACAGGGAATTGACGCTAAGGGTGGAGACTTCACTGTCCCCTCATATCGTGGTGCTACCTTCCTAGACCCCAAGGGCCgcGGTGGYTCA---------
Cladophora_albida         --CCTGGTTGATCCTGCCAGTCGTGATATGCTTGTCTCAAAGATTAAGCCATGCATGTGTAGGTATAA-CCTG-----TATACC-G-G-WAAACTGCGAATGGCTCGGTAAATCAGTTATAGTTTATTTGATAGTG-CAA-CCTACTCGG-ATAACCGTAGTAACACTAGAGCTAATACGTGCGT-A-AATCCCGACTTTTT-G-AAGGGACGTATTTATTAGATTTATGGCCAG---CCGGG-C---TTGCCCG--ACCAGCGGT-GAATCATGGTAACTTGA-CGGATTGCA-TGGCCTTTGT--GCC--GGCGACGTGTCATTCAAGTTTCTGCCCCATCAGGTTTCGACTGTAGTGTATTGGACTACAGTGCCTATAACGGGTAGCGGAGGATTAGGGTTCGATTCCGGAGAGGGAGCC-TGAGAAACGGCTACCACATCCA-AGG-AAGGCAGCAGGCGCGCAAATTACCCAA-TCCCAACTCAGGG--AGGTAGTGACA-------AGAAATAGCAAT-GCGGGGCTTATTT--GTTCGGCAATTGGAATGAGTACAATT-TAAATC-ACTTAACGAGTATCAATTGGAGGGCAAGTCTGGT-G--CCAGCAGCCGCGGTAATTCCAGCTCCAATAGCGTATATGTAAGTTGTTGCGATTAAAAAGCCCGTAGCTGAACCT-CGGGCAACCCT--GAC-GGTCCGCGT--T------TCGTG-AGTACTGTC--G-T--GGGTTGTCTTTC-TGGCAAGA----CCGTA-TCTCGCCGTTAACTCG-CCGGGAACGG--------CG-CTTGCCAAGGTTACTTT-GAGTAAA-ATAGAGTG-TTCAAAGCAAGC--TCGCG-CT-CTGAATAC-ACTAGCATGGGATAACAC-GACA--TGACCGATGG-TCTATCTT-GTTGGCCTGT-AG--ACCTGTTGGTAATGGCT-AATAGGG-ACGG-TCGGGGGCATT-CGTATTTCGCTGTCAGAGGTGAAATTCTTGGATTTGCGAAAGACGAACTACTGCGAAA-GCA-TTTGCCAAGGACGCTTTC-ATTAGTCAA-GGACGAAAGTCGGGGG-ATCGAAGACGATTAGATACCGTCGTAGTCTCGACCATAAACGATGCCAATTAGGGATTGGAGGGTG-G-AT-CCAAT-ATGCCTCCTCCAGCACCTT-CCGCGAAAGCA--AA-ATTTATGGGCTTCGGGGGGAGTATGGT-GCAAGGCTGAAACTTAAAGG-AATTGACGGAACGGCACCACCAGGCGTGG--AGC-T-GCGGCTTAATTTGACTCAACACGG-GAAANNNTA-CCAGGTCCAGACAAGA-TTAGGATTTACAGATTGATAGCTCTTTAAAGATTTTTTGGA-TGGTGGTGCATGGCCGTTCTTAGTTCGTGGATTGATTTGTCAGGTTGATTCCGGTAACGGACGAGACCCCAACCTACTAAC-TAGCC--CTGGT-TCTTTG------CA-GCCAG-CTG-T-GCTTCTTAGAGGGAC-TCTCGG-AATGAA--A-CCG-A-A-GGAGG--TGGGGCAATAACAGGTCTGTGA-TGC-CCTTAGATGTCCTGGGCCGCACG-CGCGCTACACTGATGCATTCAACGAG------CCTAC---CCTGTGC-CGAGA-GG-TATGGGTAATCT-GA-GAAACTGCATCGTGATGGGGCTAGATTATTGCAATTATTGATCTTCAACGAGGAATGCCTAGTAAG--GCGAGTCATCAACTCGCGTTGATTACGT-CCCTGCCGTTTGTACACACCGCCCGTCGCTCCTACCGATTGGGT-GTGCTGGTGAAATGTTCGGATTGGTCGCCTTTCC-----G-T-CA-------GGAGACGTCTGA-GAAGTTCATTGAACCCTCT-CATCTAGAGGAAGGAGAAGTCGTAACAAGGTCTCCGTAG--TGAA-CCTGCGGAGGGATCCATAGC-----------------------------------------------------------------------------------------------------------------------------------------------------------------------------------------------------------------------------------------------------------------------------------------------------------------------------------------------------------------------------------------------------------------------------------------------------------------------------------------------------------------------------------------------------------------------------------------------------------------------------------------------------------------------------------------------------------------------------------------------------------------------------------------------------------------------------------------------------------------------------------------------------------------------------------------------------------------------------------------------------------------------------------------------------------------------------------------------------------------------------------------------------------------------------------------------------------------------------------------------------------------------------------------------------------------------------------------------------------------------------------------------------------------------------------------------------------------------------------------------------------------------------------------------------------------------------------------------------------------------------------------------------------------------------------------------------------------------------------------------------------------------------------------------------------------------------------------------------------------------------------------------------------------------------------------------------------------------------------------------------------------------------------------------------------------------------------------------------------------------------------------------------------------------------------------------------------------------------------------------------------------------------------------------------------------------------------------------------------------------------------------------------------------------------------------------------------------------------------------------------------------------------------------------------------------------------------------------------------------------------------------------------------------------------------------------------------------------------------------------------------------------------------------------------------------------------------------------------------------------------------------------------------------------------------------------------------------------------------------------------------------------------------------------------------------------------------------------------------------------------------------------------------------------------------------------------------------------------------------------------------------------------------------------------------------------------------------------------------------------------------------------------------------------------------------------------------------------------------------------------------------------------------------------------------------------------------------------------------------------------------------------------------------------------------------------------------------------------------------------------------------------------------------------------------------------------------------------------------------------------------------------------------------------------------------------------------------------------------------------------------------------------------------------------------------------------------------------------------------------------------------------------------------------------------------------------------------------------------------------------------------------------------------------------------------------------------------------------------------------------------------------------------------------------------------------------------------------------------------------------------------------------------------------------------------------------------------------------------------------------------------------------------------------------caAGGCGCGCgGGTCGGAYCTGCGAGTACACTTCAAGAACACTAGGGAAACAGTCAAGGCCATTCACGGAAAGAACTTGCAGGAGGCCAAGAAGCACCTCGAGGGTGTACTTGAATTTAGACGCTGCATTCCTTTTCGTCGATTCTGTGGTGGTATTGGGCGCACTCCT---TAGGCTAAGAACGAGGGATCCACAACTGCTCAAGGGCGTTGGCCTGTAAAGTCAGTCAAGTTTGTACTTAACTTGTTGAAGAATGCTGAAAGTAGTGCAGAGGTTAAGGGTCTGGATGTGGAGAACCTAGAAGTGGTCCATGGGCAAGTTAACTAGGCCATGAAGCAGCGAAGGAGGACGTACARGGCGCAYGGYCGCATCAACCCGTACATG------------------------------------------------------------------------------------------------------------------------------------------------------------------------------------------------------------------------------------------------------------------------------------------------------------------------------------------------------------------------------------------------------------------------------------------------------------------------------------------------------------------------------------------------------------------------------------------------------------------------------------------------------------------------------------------------------------------------------------------------------------------------------------------------------------------------------------------------------------------------------------------------------------------------------------------------------------------------------------------------------------------------------------------------------------------------------------------------------------------------------------------------------------------------------------------------------------------------------------------------TGCTCTGCTGTAGGTGTACTGCCACTAGCTTTGCAGTACGGCTTTGACGTCATGGAGGATTTTCCAAAGGGTGCCAACGACATGGACCACCACTACCGAAAT---GCTCCATTCGAACAAAACATTCCTGCGTTGATGGGTCTGTATGGCTTGTGGAACTCCTCGTTTTTGGGATACCCTTCTAGAGCAATCCTACCTTATTGCCAAGCTCTGTCCAAGCTTGCTCCACATATTCAATAGGTGGCCATGGAGTCCAATGGCAAAGGAGTGGACATGAAAGGCAATAGGTTG---ATG---TTCAATGCAGGTGAAATTGAGTTTGGAGAACCAGGTACCAATGGCCAGCATTCGTTTTACCAACTTATTCACCAGGGCCGTGTAGTTCCGTGTGAGTTCACTGGCATCATCAGGTCTCAATAGTCAGTTTTCTTATAAGACGAA---ATTGTTTCCAACCACGACGAGTTGATGTGCAACTTTTTTGCTCAAGCGGACGCGTTGGCGATGGGCAAAAACCCTGTAGAATTGAGGGCTGAAGGAGTGTCGGACGCACTGGTCCCTCACAGATAGTTCACCGGCAACCGCCCATCCATGTCCATATTGCTGCCAGAGCTT---TCTGCATACACCGTAGGATAGCTGCTAGCCACGTACGAGCATAGGATTGCAACTCAGGGCTTCATCTGGGGCATTA-----------------------------------------------------------------------------AAC---TCTGACTTGGAGGTTGTCGTTGTCAACGATTCTGGTGGTGTTAAGTAGGCTTCTCACCTTCTAAAGTACGACTCCATCCTTGGAACTTTTGAAAAGTCAGTTGAGAAGGCTGATGATACCACCATGGCTGTTGACGGAAAGAACATCAAGATTGTGTCCAACCGTGACCCCACTAAGCTTCTATGGAAGGAGATGGAAATCGACCTTGTGATCGAAGGTACCGGTGTGTTCGTTGACGAGGCTGGCGCTGGCAAGCACTTGGAAGCCGGAGCAAAGAAGGTGCTCATCACCGCTCCCGGTAAGGGC---GACATCCCAACCTTCGTCATGGGCGTGAACGACGCAGACTATAAGCACGAATACCCC---ATCATCTCCAACGCTTCATGCACCACCAACTGCCTTGCTCCCTTCGTTAAGGTTCTAGACGAAAAGTTCGGAATCGTGAAGGGCACCATGACCACCACCCACTCATACACCGGTGACTAGCGTCTCCTTGATGCTTCCCACAGGGATCTCAGGCGTGCACGTGCCGCTGCCCTCAACATCGTCCCCACCACCACCGGAGCTGCCAAGGCTGTAGCTCTTGTCCTACCTTAGCTAAAGGGCAAGCTCAACGGTATTGCTCTCCGTGTGCCAACTCCCAACGTTTCCGTTGTCGACCTTGTCATCTAGGTTGAGAAGAAGACTCTTGCTGAGGAAGTGAATCAAGCTTTCAGGGATGCTGCTGCC---------------GGACCCTAGAAGGGAGTGCTAGGCGTTGCTGATGTACCTCTTGTATCCATGGACTTTAAGAAGGCTGATGTGTCAACCACCATTGACTCTG-----------------------------------------------------------------------------------------------------------------------------------------------------------------------------------------------------------------------------------------------------------------------------------------------------------------------------------------------------------------------------------------------------------------------------------------------------------------------------------------------------------------------------------------------------------
[truncated: 61,720 more chars]
